# Supplementary material for: Structural feature-driven pattern analysis for multitarget modulator landscapes
Source: Bioinformatics. 2021 Dec 9;38(5):1385–92. doi: 10.1093/bioinformatics/btab832 (PMC8826350; doi:10.1093/bioinformatics/btab832)
Supplement: btab832_Supplementary_Data [file btab832_supplementary_data.zip]

Archive with 5 entries (5 files):
- Bioinformatics_Supplementary_Figure_1_Revision_2_Final.pdf
- Bioinformatics_Supplementary_Information_1_and_2_and_3_Revision_2_Final.pdf
- Bioinformatics_Supplementary_Table_3_Revision_2_Final.pdf
- Bioinformatics_Supplementary_Tables_1,_2_and_4_Revision_2_Final.zip
- OP-CBIO210845_PECorr_CmtAttachmentsFolder_Bioinformatics_Supplementary_Table_1_Proof_Final.xlsx
