# Supplementary material for: Structural feature-driven pattern analysis for multitarget modulator landscapes
Source: Bioinformatics. 2021 Dec 9;38(5):1385–92. doi: 10.1093/bioinformatics/btab832 (PMC8826350; doi:10.1093/bioinformatics/btab832)
Supplement: btab832_Supplementary_Data [file btab832_supplementary_data.zip › OP-CBIO210845_PECorr_CmtAttachmentsFolder_Bioinformatics_Supplementary_Table_1_Proof_Final.xlsx]

## Sheet: Supplementary Table 1
	Substructure group	Primary basic scaffolds	Primary basic scaffolds	Primary basic scaffolds	Primary basic scaffolds	Primary basic scaffolds	Primary basic scaffolds	Suggested basic scaffolds	Suggested basic scaffolds	Secondary basic scaffolds	Secondary basic scaffolds	Secondary basic scaffolds	Primary positive substructures	Primary positive substructures	Primary positive substructures	Primary positive substructures	Primary positive substructures	Primary positive substructures	Primary positive substructures	Suggested positive substructures	Suggested positive substructures	Suggested positive substructures	Suggested positive substructures	Suggested positive substructures	Suggested positive substructures	Suggested positive substructures	Extended positive substructures	Extended positive substructures	Extended positive substructures	Extended positive substructures	Extended positive substructures	Extended positive substructures	Extended positive substructures	Extended positive substructures	Extended positive substructures	Extended positive substructures	Extended positive substructures	Extended positive substructures	Extended positive substructures	Extended positive substructures	Extended positive substructures	Putative positive substructure	Putative positive substructure	Putative positive substructure	Putative positive substructure	Putative positive substructure	Putative positive substructure	Putative positive substructure	Putative positive substructure
138 focussed pan-ABC transporter inhibitors known in the literature	Name according to the literature (Namasivayam et al., 2021a; Namasivayam 3 et al., 2021b)	4-anilinopyrimidine	pyrrolo[3,2-d]pyrimidine	pyrimido[5,4-b]indole	quinazoline	quinoline	thieno[2,3-b]pyridine	1,2,4-oxadiazole	1,3,4-thiadiazole	1,2,3,4-tetrahydroisoquinoline	benzochromenone	chromenone	isopropyl	amino	carboxylic acid ethyl ester	indole	3,4,5-trimethoxyphenyl	morpholine	sulfone	fluorine	chlorine	methoxy	cyano	piperazine	homo-piperazine	piperidine	pyrimidine	pyrrole	pyridine	thiophene	imidazolidine	homo-piperidine	pyrrolidine	homo-morpholine	oxazolidine	isoxazole	oxazole	imidazole	furan	thiazole	pyrazole	aniline	benzoyl	benzyl	ether	ethylenediamine	methoxyphenyl	phenol	phenyl
Name according to the literature (Namasivayam et al., 2021a; Antoni et al., 2021; Namasivayam et al., 2021b; Telbisz et al., 2021; Vagiannis et al., 2020).	SMILES	C1(NC2=CC=CC=C2)=NC=NC=C1	C1(C=CN2)=C2C=NC=N1	C1(C(C=CC=C2)=C2N3)=C3C=NC=N1	C1(C=CC=C2)=C2C=NC=N1	C1(C=CC=C2)=C2C=CC=N1	C1(SC=C2)=C2C=CC=N1	N1=CN=CO1	C1=NN=CS1	C12CCNCC1C=CC=C2	O=C1C=COC2=C3C(C=CC=C3)=CC=C21	O=C1C=COC2=CC=CC=C21	[R]C(C([H])([H])[H])([H])C([H])([H])[H]	[R]N([H])[H]	[R]C(OC([H])([H])C([H])([H])[H])=O	C12=C(C=CC=C2)NC=C1	[R]C1=C([H])C(OC([H])([H])[H])=C(OC([H])([H])[H])C(OC([H])([H])[H])=C1[H]	C1CNCCO1	[R]S([R])(=O)=O	F	Cl	[R]OC([H])([H])[H]	[R]C#N	C1CNCCN1	C1CNCCCN1	C1CNCCC1	C1=CC=NC=N1	C1=CNC=C1	C1=CC=CN=C1	C1=CSC=C1	C1CNCN1	C1CNCCCC1	C1CCCN1	N1CCCOCC1	C1CNCO1	N1=CC=CO1	C1=CN=CO1	N1=CNC=C1	C1=CC=CO1	C1=NC=CS1	C1=NNC=C1	NC1=CC=CC=C1	[R]C(C1=CC=CC=C1)=O	[H]C([H])([R])C1=CC=CC=C1	[R]O[R]	[R]NC([H])([H])C([H])([H])N[R]	[H]C([H])([H])OC1=CC=CC=C1	OC1=CC=CC=C1	[R]C1=CC=CC=C1
Thienopyridine derivative 6a	CC1=NC2=C(C(N)=C(C(C3=CC=C(OC)C=C3)=O)S2)C(C4=CC(OC)=C(OC)C(OC)=C4)=C1C(C)=O	0	0	0	0	0	1	0	0	0	0	0	0	1	0	0	1	0	0	0	0	1	0	0	0	0	0	0	1	1	0	0	0	0	0	0	0	0	0	0	0	0	1	0	1	0	1	1	1
Thienopyridine derivative 6c	CC1=NC2=C(C(N)=C(C(C3=CC=C(OC)C=C3)=O)S2)C(C4=CC=C(OC)C(OC)=C4)=C1C(OC)=O	0	0	0	0	0	1	0	0	0	0	0	0	1	0	0	0	0	0	0	0	1	0	0	0	0	0	0	1	1	0	0	0	0	0	0	0	0	0	0	0	0	1	0	1	0	1	1	1
Thienopyridine derivative 6d	CC1=NC2=C(C(N)=C(C(C3=CC=C(OC)C=C3OC)=O)S2)C(C4=CC=C(OC)C(OC)=C4)=C1C(OC)=O	0	0	0	0	0	1	0	0	0	0	0	0	1	0	0	0	0	0	0	0	1	0	0	0	0	0	0	1	1	0	0	0	0	0	0	0	0	0	0	0	0	1	0	1	0	1	1	1
Thienopyridine derivative 6j	CC1=NC2=C(C(N)=C(C(C3=CC=CC=C3)=O)S2)C(C4=CC(OC)=C(OC)C(OC)=C4)=C1C(OCC)=O	0	0	0	0	0	1	0	0	0	0	0	0	1	1	0	1	0	0	0	0	1	0	0	0	0	0	0	1	1	0	0	0	0	0	0	0	0	0	0	0	0	1	0	1	0	1	1	1
Thienopyridine derivative 6k	CC1=NC2=C(C(N)=C(C(C3=CC=C(OC)C=C3)=O)S2)C(C4=CC(OC)=C(OC)C(OC)=C4)=C1C(OCC)=O	0	0	0	0	0	1	0	0	0	0	0	0	1	1	0	1	0	0	0	0	1	0	0	0	0	0	0	1	1	0	0	0	0	0	0	0	0	0	0	0	0	1	0	1	0	1	1	1
Thienopyridine derivative 6l	CC1=NC2=C(C(N)=C(C(C3=CC=C(OC)C=C3OC)=O)S2)C(C4=CC(OC)=C(OC)C(OC)=C4)=C1C(OCC)=O	0	0	0	0	0	1	0	0	0	0	0	0	1	1	0	1	0	0	0	0	1	0	0	0	0	0	0	1	1	0	0	0	0	0	0	0	0	0	0	0	0	1	0	1	0	1	1	1
Thienopyridine derivative 6q	CC1=NC2=C(C(N)=C(C(C3=CC=CC=C3)=O)S2)C(C4=CC(OC)=C(OC)C(OC)=C4)=C1C(OCCOC)=O	0	0	0	0	0	1	0	0	0	0	0	0	1	0	0	1	0	0	0	0	1	0	0	0	0	0	0	1	1	0	0	0	0	0	0	0	0	0	0	0	0	1	0	1	0	1	1	1
Thienopyridine derivative 6r	CC1=NC2=C(C(N)=C(C(C3=CC=C(OC)C=C3)=O)S2)C(C4=CC(OC)=C(OC)C(OC)=C4)=C1C(OCCOC)=O	0	0	0	0	0	1	0	0	0	0	0	0	1	0	0	1	0	0	0	0	1	0	0	0	0	0	0	1	1	0	0	0	0	0	0	0	0	0	0	0	0	1	0	1	0	1	1	1
Thienopyridine derivative 6s	CC1=NC2=C(C(N)=C(C(C3=CC=C(OC)C=C3OC)=O)S2)C(C4=CC(OC)=C(OC)C(OC)=C4)=C1C(OCCOC)=O	0	0	0	0	0	1	0	0	0	0	0	0	1	0	0	1	0	0	0	0	1	0	0	0	0	0	0	1	1	0	0	0	0	0	0	0	0	0	0	0	0	1	0	1	0	1	1	1
4-Anilinoquinazoline derivative 29	CSC1=CC=CC(NC2=CC(C3=CC=CC=C3)=NC4=C2C=CC=C4)=C1	0	0	0	0	1	0	0	0	0	0	0	0	0	0	0	0	0	0	0	0	0	0	0	0	0	0	0	1	0	0	0	0	0	0	0	0	0	0	0	0	1	0	0	0	0	0	0	1
4-Anilinoquinazoline derivative 30	CC(NC1=CC=CC(NC2=CC(C3=CC=CC=C3)=NC4=C2C=CC=C4)=C1)=O	0	0	0	0	1	0	0	0	0	0	0	0	0	0	0	0	0	0	0	0	0	0	0	0	0	0	0	1	0	0	0	0	0	0	0	0	0	0	0	0	1	0	0	0	0	0	0	1
2,4-substituted quinazoline derivative 52	COC(C=C1)=CC=C1C2=NC3=CC=CC=C3C(NC4=CC(OC)=C(OC)C=C4)=N2	1	0	0	1	0	0	0	0	0	0	0	0	0	0	0	0	0	0	0	0	1	0	0	0	0	1	0	0	0	0	0	0	0	0	0	0	0	0	0	0	1	0	0	1	0	1	1	1
2,4-substituted quinazoline derivative 54	COC(C(OC)=C1)=CC=C1C2=NC3=CC=CC=C3C(NC4=CC=C([N+]([O-])=O)C=C4)=N2	1	0	0	1	0	0	0	0	0	0	0	0	0	0	0	0	0	0	0	0	1	0	0	0	0	1	0	0	0	0	0	0	0	0	0	0	0	0	0	0	1	0	0	1	0	1	1	1
2,4-substituted quinazoline derivative 60	COC(C(OC)=C1)=CC=C1C2=NC3=CC=CC=C3C(NC4=CC(OC)=C(Br)C=C4)=N2	1	0	0	1	0	0	0	0	0	0	0	0	0	0	0	0	0	0	0	0	1	0	0	0	0	1	0	0	0	0	0	0	0	0	0	0	0	0	0	0	1	0	0	1	0	1	1	1
Pyrrolopyrimidine derivative 12	N#CC1=C(CCCC2)N2C3=C1N=CN=C3N4CCN(CCC5=CC=CC=C5)CC4	0	1	0	0	0	0	0	0	0	0	0	0	0	0	0	0	0	0	0	0	0	1	1	0	0	1	1	0	0	0	0	0	0	0	0	0	0	0	0	0	0	0	1	0	1	0	0	1
Pyrrolopyrimidine derivative 13	N#CC1=C(CCCC2)N2C3=C1N=CN=C3N4CCN(CC5=CC=CC=C5)CC4	0	1	0	0	0	0	0	0	0	0	0	0	0	0	0	0	0	0	0	0	0	1	1	0	0	1	1	0	0	0	0	0	0	0	0	0	0	0	0	0	0	0	1	0	1	0	0	1
Pyrrolopyrimidine derivative 22	N#CC1=C(CCCCC2)N2C3=C1N=CN=C3N4CCN(CCC5=CC=CC=C5)CC4	0	1	0	0	0	0	0	0	0	0	0	0	0	0	0	0	0	0	0	0	0	1	1	0	0	1	1	0	0	0	0	0	0	0	0	0	0	0	0	0	0	0	1	0	1	0	0	1
Pyrrolopyrimidine derivative 23	N#CC1=C(CCCCC2)N2C3=C1N=CN=C3N4CCN(CC5=CC=CC=C5)CC4	0	1	0	0	0	0	0	0	0	0	0	0	0	0	0	0	0	0	0	0	0	1	1	0	0	1	1	0	0	0	0	0	0	0	0	0	0	0	0	0	0	0	1	0	1	0	0	1
Pyrrolopyrimidine derivative 24	N#CC1=C(CCCCC2)N2C3=C1N=CN=C3N4CCN(C(C5=CC=CC=C5)C6=CC=CC=C6)CC4	0	1	0	0	0	0	0	0	0	0	0	0	0	0	0	0	0	0	0	0	0	1	1	0	0	1	1	0	0	0	0	0	0	0	0	0	0	0	0	0	0	0	0	0	1	0	0	1
Pyrrolopyrimidine derivative 9	N#CC1=CN(CC2=CC=CC=C2)C3=C1N=CN=C3NCCCC4=CC=CC=C4	0	1	0	0	0	0	0	0	0	0	0	0	0	0	0	0	0	0	0	0	0	1	0	0	0	1	1	0	0	0	0	0	0	0	0	0	0	0	0	0	0	0	1	0	0	0	0	1
Pyrrolopyrimidine derivative 41	N#CC1=C(CCCC2)N2C3=C1N=CN=C3N4CCN(CCC5=CNC6=C5C=CC=C6)CC4	0	1	0	0	0	0	0	0	0	0	0	0	0	0	1	0	0	0	0	0	0	1	1	0	0	1	1	0	0	0	0	0	0	0	0	0	0	0	0	0	0	0	0	0	1	0	0	0
Pyrrolopyrimidine derivative 51	N#CC1=CN(C2CC2)C3=C1N=CN=C3N4CCN(CCC5=CNC6=C5C=CC=C6)CC4	0	1	0	0	0	0	0	0	0	0	0	0	0	0	1	0	0	0	0	0	0	1	1	0	0	1	1	0	0	0	0	0	0	0	0	0	0	0	0	0	0	0	0	0	1	0	0	0
Pyrrolopyrimidine derivative 53	N#CC1=CN(CC2=CC=CC=C2)C3=C1N=CN=C3N4CCN(CCC5=CNC6=C5C=CC=C6)CC4	0	1	0	0	0	0	0	0	0	0	0	0	0	0	1	0	0	0	0	0	0	1	1	0	0	1	1	0	0	0	0	0	0	0	0	0	0	0	0	0	0	0	1	0	1	0	0	1
Pyrrolopyrimidine derivative 54	N#CC1=CN(CCC2=CC=CC=C2)C3=C1N=CN=C3N4CCN(CCC5=CNC6=C5C=CC=C6)CC4	0	1	0	0	0	0	0	0	0	0	0	0	0	0	1	0	0	0	0	0	0	1	1	0	0	1	1	0	0	0	0	0	0	0	0	0	0	0	0	0	0	0	1	0	1	0	0	1
Pyrrolopyrimidine derivative 55	N#CC1=CN(CCCC2=CC=CC=C2)C3=C1N=CN=C3N4CCN(CCC5=CNC6=C5C=CC=C6)CC4	0	1	0	0	0	0	0	0	0	0	0	0	0	0	1	0	0	0	0	0	0	1	1	0	0	1	1	0	0	0	0	0	0	0	0	0	0	0	0	0	0	0	1	0	1	0	0	1
Pyrrolopyrimidine derivative 56	N#CC1=C(CCCC2)N2C3=C1N=CN=C3N4CCN(CC5=CC=C(OCO6)C6=C5)CC4	0	1	0	0	0	0	0	0	0	0	0	0	0	0	0	0	0	0	0	0	0	1	1	0	0	1	1	0	0	0	0	0	0	0	0	0	0	0	0	0	0	0	1	1	1	0	1	1
Pyrrolopyrimidine derivative 57	N#CC1=C(CCCCC2)N2C3=C1N=CN=C3N4CCN(CC5=CC=C(OCO6)C6=C5)CC4	0	1	0	0	0	0	0	0	0	0	0	0	0	0	0	0	0	0	0	0	0	1	1	0	0	1	1	0	0	0	0	0	0	0	0	0	0	0	0	0	0	0	1	1	1	0	1	1
Pyrrolopyrimidine derivative 63	N#CC1=CN(C2=C(OC)C=CC=C2)C3=C1N=CN=C3N4CCN(CC5=CC=CC=C5)CC4	0	1	0	0	0	0	0	0	0	0	0	0	0	0	0	0	0	0	0	0	1	1	1	0	0	1	1	0	0	0	0	0	0	0	0	0	0	0	0	0	1	0	1	1	1	1	1	1
Indolopyrimidine derivative 66	C1(C(C=CC=C2)=C2N3)=C3C(N4CCN(CCC5=CNC6=C5C=CC=C6)CC4)=NC=N1	0	1	1	0	0	0	0	0	0	0	0	0	0	0	1	0	0	0	0	0	0	0	1	0	0	1	1	0	0	0	0	0	0	0	0	0	0	0	0	0	0	0	0	0	1	0	0	0
Indolopyrimidine derivative 67	C1(C(C=CC=C2)=C2N3)=C3C(N4CCN(CCC5=CC=CC=N5)CC4)=NC=N1	0	1	1	0	0	0	0	0	0	0	0	0	0	0	1	0	0	0	0	0	0	0	1	0	0	1	1	1	0	0	0	0	0	0	0	0	0	0	0	0	0	0	0	0	1	0	0	0
Indolopyrimidine derivative 68	C1(C(C=CC=C2)=C2N3)=C3C(N4CCN(C5=CC=CC=N5)CC4)=NC=N1	0	1	1	0	0	0	0	0	0	0	0	0	0	0	1	0	0	0	0	0	0	0	1	0	0	1	1	1	0	0	0	0	0	0	0	0	0	0	0	0	0	0	0	0	1	0	0	0
Indolopyrimidine derivative 69	C1(C(C=CC=C2)=C2N3)=C3C(N4CCN(CCC5=CC=CC=C5)CC4)=NC=N1	0	1	1	0	0	0	0	0	0	0	0	0	0	0	1	0	0	0	0	0	0	0	1	0	0	1	1	0	0	0	0	0	0	0	0	0	0	0	0	0	0	0	1	0	1	0	0	1
Indolopyrimidine derivative 70	C1(C(C=CC=C2)=C2N3)=C3C(N4CCN(CC5=CC=CC=C5)CC4)=NC=N1	0	1	1	0	0	0	0	0	0	0	0	0	0	0	1	0	0	0	0	0	0	0	1	0	0	1	1	0	0	0	0	0	0	0	0	0	0	0	0	0	0	0	1	0	1	0	0	1
Indolopyrimidine derivative 71	C1(C(C=CC=C2)=C2N3)=C3C(N4CCN(C(C5=CC=CC=C5)C6=CC=CC=C6)CC4)=NC=N1	0	1	1	0	0	0	0	0	0	0	0	0	0	0	1	0	0	0	0	0	0	0	1	0	0	1	1	0	0	0	0	0	0	0	0	0	0	0	0	0	0	0	0	0	1	0	0	1
Indolopyrimidine derivative 73	C1(C(C=CC=C2)=C2N3)=C3C(N4CCN(CC5=CC=C(OCO6)C6=C5)CC4)=NC=N1	0	1	1	0	0	0	0	0	0	0	0	0	0	0	1	0	0	0	0	0	0	0	1	0	0	1	1	0	0	0	0	0	0	0	0	0	0	0	0	0	0	0	1	1	1	0	1	1
2-Phenylquinazoline derivative 10	COC(C(OC)=C1)=CC=C1NC2=NC(C3=CC=CC=C3)=NC4=CC=CC=C42	1	0	0	1	0	0	0	0	0	0	0	0	0	0	0	0	0	0	0	0	1	0	0	0	0	1	0	0	0	0	0	0	0	0	0	0	0	0	0	0	1	0	0	1	0	1	1	1
Flavone derivative 10	O=C1C2=C(OC)C=C(OC)C=C2OC(C3=CC=C(OC)C(OC)=C3)=C1OC	0	0	0	0	0	0	0	0	0	0	1	0	0	0	0	0	0	0	0	0	1	0	0	0	0	0	0	0	0	0	0	0	0	0	0	0	0	0	0	0	0	0	0	1	0	1	1	1
Benzoflavone derivative 14	O=C1C2=CC=C3C(C=CC=C3)=C2OC(C4=CC=CC=C4)=C1	0	0	0	0	0	0	0	0	0	1	1	0	0	0	0	0	0	0	0	0	0	0	0	0	0	0	0	0	0	0	0	0	0	0	0	0	0	0	0	0	0	0	0	0	0	0	0	1
Benzoflavone derivative 15	O=C1C2=CC=C3C(C=CC=C3)=C2OC(C4=CC=C(OC)C=C4)=C1	0	0	0	0	0	0	0	0	0	1	1	0	0	0	0	0	0	0	0	0	1	0	0	0	0	0	0	0	0	0	0	0	0	0	0	0	0	0	0	0	0	0	0	1	0	1	1	1
Benzoflavone derivative 16	O=C1C2=CC=C3C(C=CC=C3)=C2OC(C4=CC=C(OC)C(OC)=C4)=C1	0	0	0	0	0	0	0	0	0	1	1	0	0	0	0	0	0	0	0	0	1	0	0	0	0	0	0	0	0	0	0	0	0	0	0	0	0	0	0	0	0	0	0	1	0	1	1	1
Benzoflavone derivative 24	O=C1C2=CC=C3C(C=CC=C3)=C2OC(C4=CC=C(OC)C(OC)=C4)=C1OC	0	0	0	0	0	0	0	0	0	1	1	0	0	0	0	0	0	0	0	0	1	0	0	0	0	0	0	0	0	0	0	0	0	0	0	0	0	0	0	0	0	0	0	1	0	1	1	1
Quinazoline derivative 28	COC1=CC(C2=NC3=CC=CC=C3C(NC4=CC=CC(Br)=C4)=N2)=CC=C1OC	1	0	0	1	0	0	0	0	0	0	0	0	0	0	0	0	0	0	0	0	1	0	0	0	0	1	0	0	0	0	0	0	0	0	0	0	0	0	0	0	1	0	0	1	0	1	1	1
Quinazoline derivative 29	COC1=CC(C2=NC3=CC=CC=C3C(NC4=CC=C(OC)C(OC)=C4)=N2)=CC=C1OC	1	0	0	1	0	0	0	0	0	0	0	0	0	0	0	0	0	0	0	0	1	0	0	0	0	1	0	0	0	0	0	0	0	0	0	0	0	0	0	0	1	0	0	1	0	1	1	1
Tariquidar analog 11	O=C(C1=C(NC(C2=CC=CC=C2)=O)C=CC=C1)NC(C=C3)=CC=C3CCN4CCC(C=CC=C5)=C5C4	0	0	0	0	0	0	0	0	1	0	0	0	0	0	0	0	0	0	0	0	0	0	0	0	0	0	0	0	0	0	0	0	0	0	0	0	0	0	0	0	1	1	1	0	0	0	0	1
Tariquidar analog 12	O=C(C1=C(NC(C2=CC=CC=C2[N+]([O-])=O)=O)C=CC=C1)NC(C=C3)=CC=C3CCN4CCC(C=CC=C5)=C5C4	0	0	0	0	0	0	0	0	1	0	0	0	0	0	0	0	0	0	0	0	0	0	0	0	0	0	0	0	0	0	0	0	0	0	0	0	0	0	0	0	1	1	1	0	0	0	0	1
Tariquidar analog 13	O=C(C1=C(NC(C2=CC=C(C)C=C2)=O)C=CC=C1)NC(C=C3)=CC=C3CCN4CCC(C=CC=C5)=C5C4	0	0	0	0	0	0	0	0	1	0	0	0	0	0	0	0	0	0	0	0	0	0	0	0	0	0	0	0	0	0	0	0	0	0	0	0	0	0	0	0	1	1	1	0	0	0	0	1
Tariquidar analog 14	O=C(C1=C(NC(C2=CC=C([N+]([O-])=O)C=C2)=O)C=CC=C1)NC(C=C3)=CC=C3CCN4CCC(C=CC=C5)=C5C4	0	0	0	0	0	0	0	0	1	0	0	0	0	0	0	0	0	0	0	0	0	0	0	0	0	0	0	0	0	0	0	0	0	0	0	0	0	0	0	0	1	1	1	0	0	0	0	1
XR9577	O=C(C1=C(NC(C2=CC(C=CC=C3)=C3N=C2)=O)C=CC=C1)NC(C=C4)=CC=C4CCN5CCC(C=CC=C6)=C6C5	0	0	0	0	1	0	0	0	1	0	0	0	0	0	0	0	0	0	0	0	0	0	0	0	0	0	0	1	0	0	0	0	0	0	0	0	0	0	0	0	1	1	1	0	0	0	0	1
Gefitinib	COC1=C(C=C2C(=C1)N=CN=C2NC3=CC(=C(C=C3)F)Cl)OCCCN4CCOCC4	1	0	0	1	0	0	0	0	0	0	0	0	0	0	0	0	1	0	1	1	1	0	0	0	0	1	0	0	0	0	0	0	0	0	0	0	0	0	0	0	1	0	0	1	0	1	1	1
Erlotinib	COCCOC1=C(C=C2C(=C1)C(=NC=N2)NC3=CC=CC(=C3)C#C)OCCOC	1	0	0	1	0	0	0	0	0	0	0	0	0	0	0	0	0	0	0	0	1	0	0	0	0	1	0	0	0	0	0	0	0	0	0	0	0	0	0	0	1	0	0	1	0	0	1	1
Imatinib	CC1=C(C=C(C=C1)NC(=O)C2=CC=C(C=C2)CN3CCN(CC3)C)NC4=NC=CC(=N4)C5=CN=CC=C5	0	0	0	0	0	0	0	0	0	0	0	0	0	0	0	0	0	0	0	0	0	0	1	0	0	1	0	1	0	0	0	0	0	0	0	0	0	0	0	0	1	1	1	0	1	0	0	1
Nilotinib	CC1=C(C=C(C=C1)C(=O)NC2=CC(=CC(=C2)N3C=C(N=C3)C)C(F)(F)F)NC4=NC=CC(=N4)C5=CN=CC=C5	0	0	0	0	0	0	0	0	0	0	0	0	0	0	0	0	0	0	1	0	0	0	0	0	0	1	0	1	0	0	0	0	0	0	0	0	1	0	0	0	1	1	0	0	0	0	0	1
MC18	COC1=C(CCC/C2=C\CCN3CC(C=C(OC)C(OC)=C4)=C4CC3)C2=CC=C1	0	0	0	0	0	0	0	0	1	0	0	0	0	0	0	0	0	0	0	0	1	0	0	0	0	0	0	0	0	0	0	0	0	0	0	0	0	0	0	0	0	0	1	1	0	1	1	1
2-Aryloxazole derivative 8a	COC1=CC(CC2)=C(C=C1OC)CN2CC3=COC(C4=CC=CC=C4)=N3	0	0	0	0	0	0	0	0	1	0	0	0	0	0	0	0	0	0	0	0	1	0	0	0	0	0	0	0	0	0	0	0	0	0	0	1	0	0	0	0	0	0	1	1	0	1	1	1
2-Arylthiazole derivative 9a	COC1=CC(CC2)=C(C=C1OC)CN2CC3=CSC(C4=CC=CC=C4)=N3	0	0	0	0	0	0	0	0	1	0	0	0	0	0	0	0	0	0	0	0	1	0	0	0	0	0	0	0	0	0	0	0	0	0	0	0	0	0	1	0	0	0	1	1	0	1	1	1
2-Aryloxazole derivative 8b	COC1=CC(CC2)=C(C=C1OC)CN2CC3=COC(C4=CC=CC(Br)=C4)=N3	0	0	0	0	0	0	0	0	1	0	0	0	0	0	0	0	0	0	0	0	1	0	0	0	0	0	0	0	0	0	0	0	0	0	0	1	0	0	0	0	0	0	1	1	0	1	1	1
2-Arylthiazole derivative 9b	COC1=CC(CC2)=C(C=C1OC)CN2CC3=CSC(C4=CC=CC(Br)=C4)=N3	0	0	0	0	0	0	0	0	1	0	0	0	0	0	0	0	0	0	0	0	1	0	0	0	0	0	0	0	0	0	0	0	0	0	0	0	0	0	1	0	0	0	1	1	0	1	1	1
2-Aryloxazole derivative 8d	COC1=CC(CC2)=C(C=C1OC)CN2CC3=COC(C4=CC=CC(Cl)=C4)=N3	0	0	0	0	0	0	0	0	1	0	0	0	0	0	0	0	0	0	0	1	1	0	0	0	0	0	0	0	0	0	0	0	0	0	0	1	0	0	0	0	0	0	1	1	0	1	1	1
2-Aryloxazole derivative 8e	COC1=CC(CC2)=C(C=C1OC)CN2CC3=COC(C4=CC=C(Cl)C=C4)=N3	0	0	0	0	0	0	0	0	1	0	0	0	0	0	0	0	0	0	0	1	1	0	0	0	0	0	0	0	0	0	0	0	0	0	0	1	0	0	0	0	0	0	1	1	0	1	1	1
2-Aryloxazole derivative 8f	COC1=CC(CC2)=C(C=C1OC)CN2CC3=COC(C4=CC=CC=C4O)=N3	0	0	0	0	0	0	0	0	1	0	0	0	0	0	0	0	0	0	0	0	1	0	0	0	0	0	0	0	0	0	0	0	0	0	0	1	0	0	0	0	0	0	1	1	0	1	1	1
2-Aryloxazole derivative 8h	COC1=CC(CC2)=C(C=C1OC)CN2CC3=COC(C4=CC=C(O)C=C4)=N3	0	0	0	0	0	0	0	0	1	0	0	0	0	0	0	0	0	0	0	0	1	0	0	0	0	0	0	0	0	0	0	0	0	0	0	1	0	0	0	0	0	0	1	1	0	1	1	1
2-Aryloxazole derivative 8i	COC1=CC(CC2)=C(C=C1OC)CN2CC3=COC(C4=CC=CC=C4OC)=N3	0	0	0	0	0	0	0	0	1	0	0	0	0	0	0	0	0	0	0	0	1	0	0	0	0	0	0	0	0	0	0	0	0	0	0	1	0	0	0	0	0	0	1	1	0	1	1	1
2-Aryloxazole derivative 8j	COC1=CC(CC2)=C(C=C1OC)CN2CC3=COC(C4=CC=CC(OC)=C4)=N3	0	0	0	0	0	0	0	0	1	0	0	0	0	0	0	0	0	0	0	0	1	0	0	0	0	0	0	0	0	0	0	0	0	0	0	1	0	0	0	0	0	0	1	1	0	1	1	1
2-Aryloxazole derivative 8k	COC1=CC(CC2)=C(C=C1OC)CN2CC3=COC(C4=CC=C(OC)C=C4)=N3	0	0	0	0	0	0	0	0	1	0	0	0	0	0	0	0	0	0	0	0	1	0	0	0	0	0	0	0	0	0	0	0	0	0	0	1	0	0	0	0	0	0	1	1	0	1	1	1
2-Arylthiazole derivative 9k	COC1=CC(CC2)=C(C=C1OC)CN2CC3=CSC(C4=CC=C(OC)C=C4)=N3	0	0	0	0	0	0	0	0	1	0	0	0	0	0	0	0	0	0	0	0	1	0	0	0	0	0	0	0	0	0	0	0	0	0	0	0	0	0	1	0	0	0	1	1	0	1	1	1
2-Aryloxazole derivative 8l	COC1=CC(CC2)=C(C=C1OC)CN2CC3=COC(C4=CC(OC)=CC=C4OC)=N3	0	0	0	0	0	0	0	0	1	0	0	0	0	0	0	0	0	0	0	0	1	0	0	0	0	0	0	0	0	0	0	0	0	0	0	1	0	0	0	0	0	0	1	1	0	1	1	1
2-Aryloxazole derivative 8m	COC1=CC(CC2)=C(C=C1OC)CN2CC3=COC(C4=CC=CC([N+]([O-])=O)=C4)=N3	0	0	0	0	0	0	0	0	1	0	0	0	0	0	0	0	0	0	0	0	1	0	0	0	0	0	0	0	0	0	0	0	0	0	0	1	0	0	0	0	1	0	1	1	0	1	1	1
2-Aryloxazole derivative 8n	COC1=CC(CC2)=C(C=C1OC)CN2CC3=COC(C4=CC=C([N+]([O-])=O)C=C4)=N3	0	0	0	0	0	0	0	0	1	0	0	0	0	0	0	0	0	0	0	0	1	0	0	0	0	0	0	0	0	0	0	0	0	0	0	1	0	0	0	0	1	0	1	1	0	1	1	1
2-Aryloxazole derivative 8p	COC1=CC(CC2)=C(C=C1OC)CN2CC3=COC(C4=CC=C(SC)C=C4)=N3	0	0	0	0	0	0	0	0	1	0	0	0	0	0	0	0	0	0	0	0	1	0	0	0	0	0	0	0	0	0	0	0	0	0	0	1	0	0	0	0	0	0	1	1	0	1	1	1
MC70	OC1=CC=C(C2=CC=C(CN3CCC(C=C(OC)C(OC)=C4)=C4C3)C=C2)C=C1	0	0	0	0	0	0	0	0	1	0	0	0	0	0	0	0	0	0	0	0	1	0	0	0	0	0	0	0	0	0	0	0	0	0	0	0	0	0	0	0	0	0	1	1	0	1	1	1
ZINC14855607	CC1CCc2c(C1)sc1nc(nc(N3CCN(CC3)C(C(N)=O)c3ccccc3)c21)-c1cccnc1	0	0	0	0	0	0	0	0	0	0	0	0	1	0	0	0	0	0	0	0	0	0	1	0	0	1	0	1	1	0	0	0	0	0	0	0	0	0	0	0	0	0	0	0	1	0	0	1
ZINC70638115	Cc1nc2cc(NC(=O)C3CCCN(C3)c3cc(ncn3)-n3cccn3)ccc2s1	0	0	0	0	0	0	0	0	0	0	0	0	0	0	0	0	0	0	0	0	0	0	0	0	1	1	0	0	0	0	0	0	0	0	0	0	0	0	1	1	1	0	0	0	0	0	0	1
Quinazoline analog 8	COC(C=C1)=C(OC)C=C1NC2=NC(C3=CC=CS3)=NC4=CC=CC=C42	1	0	0	1	0	0	0	0	0	0	0	0	0	0	0	0	0	0	0	0	1	0	0	0	0	1	0	0	1	0	0	0	0	0	0	0	0	0	0	0	1	0	0	1	0	1	1	1
Quinazoline analog 11	N#CC1=CC=CC(NC2=NC(C3=CC=CN3)=NC4=CC=CC=C42)=C1	1	0	0	1	0	0	0	0	0	0	0	0	0	0	0	0	0	0	0	0	0	1	0	0	0	1	1	0	0	0	0	0	0	0	0	0	0	0	0	0	1	0	0	0	0	0	0	1
Quinazoline analog 13	COC(C=C1)=C(OC)C=C1NC2=NC(C3=CC=CN3)=NC4=CC=CC=C42	1	0	0	1	0	0	0	0	0	0	0	0	0	0	0	0	0	0	0	0	1	0	0	0	0	1	1	0	0	0	0	0	0	0	0	0	0	0	0	0	1	0	0	1	0	1	1	1
Lapatinib	CS(=O)(=O)CCNCC1=CC=C(O1)C2=CC3=C(C=C2)N=CN=C3NC4=CC(=C(C=C4)OCC5=CC(=CC=C5)F)Cl	1	0	0	1	0	0	0	0	0	0	0	0	0	0	0	0	0	1	1	1	0	0	0	0	0	1	0	0	0	0	0	0	0	0	0	0	0	1	0	0	1	0	1	1	0	0	1	1
Crenolanib	CC1(COC1)COC2=CC3=C(C=C2)N(C=N3)C4=NC5=C(C=CC=C5N6CCC(CC6)N)C=C4	0	0	0	0	1	0	0	0	0	0	0	0	1	0	0	0	0	0	0	0	0	0	0	0	1	0	0	1	0	0	0	0	0	0	0	0	1	0	0	0	1	0	0	1	0	0	1	1
ZD1839	COC1=CC2=C(C=C1OCCCN3CCOCC3)C(NC4=CC(Cl)=C(F)C=C4)=NC=N2	1	0	0	1	0	0	0	0	0	0	0	0	0	0	0	0	1	0	1	1	1	0	0	0	0	1	0	0	0	0	0	0	0	0	0	0	0	0	0	0	1	0	0	1	0	1	1	1
Cyclosporine A	CC[C@H]1C(=O)N(CC(=O)N([C@H](C(=O)N[C@H](C(=O)N([C@H](C(=O)N[C@H](C(=O)N[C@@H](C(=O)N([C@H](C(=O)N([C@H](C(=O)N([C@H](C(=O)N([C@H](C(=O)N1)[C@@H]([C@H](C)C/C=C/C)O)C)C(C)C)C)CC(C)C)C)CC(C)C)C)C)C)CC(C)C)C)C(C)C)CC(C)C)C)C	0	0	0	0	0	0	0	0	0	0	0	1	0	0	0	0	0	0	0	0	0	0	0	0	0	0	0	0	0	0	0	0	0	0	0	0	0	0	0	0	0	0	0	0	0	0	0	0
Sirolimus	C[C@@H]1CC[C@H]2C[C@@H](/C(=C/C=C/C=C/[C@H](C[C@H](C(=O)[C@@H]([C@@H](/C(=C/[C@H](C(=O)C[C@H](OC(=O)[C@@H]3CCCCN3C(=O)C(=O)[C@@]1(O2)O)[C@H](C)C[C@@H]4CC[C@H]([C@@H](C4)OC)O)C)/C)O)OC)C)C)/C)OC	0	0	0	0	0	0	0	0	0	0	0	0	0	0	0	0	0	0	0	0	1	0	0	0	1	0	0	0	0	0	0	0	0	0	0	0	0	0	0	0	0	0	0	1	0	0	0	0
Ivermectin	CC[C@H](C)[C@@H]1[C@H](CC[C@@]2(O1)C[C@@H]3C[C@H](O2)C/C=C(/[C@H]([C@H](/C=C/C=C/4\CO[C@H]5[C@@]4([C@@H](C=C([C@H]5O)C)C(=O)O3)O)C)O[C@H]6C[C@@H]([C@H]([C@@H](O6)C)O[C@H]7C[C@@H]([C@H]([C@@H](O7)C)O)OC)OC)\C)C	0	0	0	0	0	0	0	0	0	0	0	0	0	0	0	0	0	0	0	0	1	0	0	0	0	0	0	0	0	0	0	0	0	0	0	0	0	0	0	0	0	0	0	1	0	0	0	0
Nicardipine	CC1=C(C(C(=C(N1)C)C(=O)OCCN(C)CC2=CC=CC=C2)C3=CC(=CC=C3)[N+](=O)[O-])C(=O)OC	0	0	0	0	0	0	0	0	0	0	0	0	0	0	0	0	0	0	0	0	1	0	0	0	0	0	0	0	0	0	0	0	0	0	0	0	0	0	0	0	1	0	1	1	0	0	0	1
Apatinib	C1CCC(C1)(C#N)C2=CC=C(C=C2)NC(=O)C3=C(N=CC=C3)NCC4=CC=NC=C4	0	0	0	0	0	0	0	0	0	0	0	0	0	0	0	0	0	0	0	0	0	1	0	0	0	0	0	1	0	0	0	0	0	0	0	0	0	0	0	0	1	0	0	0	0	0	0	1
Flavopiridol	CN1CC[C@H]([C@H](C1)O)C2=C(C=C(C3=C2OC(=CC3=O)C4=CC=CC=C4Cl)O)O	0	0	0	0	0	0	0	0	0	0	1	0	0	0	0	0	0	0	0	1	0	0	0	0	1	0	0	0	0	0	0	0	0	0	0	0	0	0	0	0	0	0	0	0	0	0	1	1
Ceritinib	CC1=CC(=C(C=C1C2CCNCC2)OC(C)C)NC3=NC=C(C(=N3)NC4=CC=CC=C4S(=O)(=O)C(C)C)Cl	1	0	0	0	0	0	0	0	0	0	0	1	0	0	0	0	0	1	0	1	0	0	0	0	1	1	0	0	0	0	0	0	0	0	0	0	0	0	0	0	1	0	0	1	0	0	1	1
Flavonoid derivative 33	O=C(C=C(N1CCN(CCC2=CC=C([N+]([O-])=O)C=C2)CC1)O3)C4=C3C=C(OC)C=C4OC	0	0	0	0	0	0	0	0	0	0	1	0	0	0	0	0	0	0	0	0	1	0	1	0	0	0	0	0	0	0	0	0	0	0	0	0	0	0	0	0	1	0	1	1	1	1	1	1
Flavonoid derivative 35	O=C(C=C(N1CCN(CC2=CC=C(F)C(F)=C2)CC1)O3)C4=C3C=C(OC)C=C4OC	0	0	0	0	0	0	0	0	0	0	1	0	0	0	0	0	0	0	1	0	1	0	1	0	0	0	0	0	0	0	0	0	0	0	0	0	0	0	0	0	0	0	1	1	1	1	1	1
Flavonoid derivative 39	O=C(C=C(N1CCN(CC2=CC=CC([N+]([O-])=O)=C2)CC1)O3)C4=C3C=C(OC)C=C4OC	0	0	0	0	0	0	0	0	0	0	1	0	0	0	0	0	0	0	0	0	1	0	1	0	0	0	0	0	0	0	0	0	0	0	0	0	0	0	0	0	1	0	1	1	1	1	1	1
Homoverrucosanoid derivative 43	C[C@@]12C[C@H](OC(C3=CC=C(N=CC=C4)C4=C3)=O)[C@@]5(C)[C@H](CCC5)[C@H]1C[C@@]6(C)CC[C@@H]2O6	0	0	0	0	1	0	0	0	0	0	0	0	0	0	0	0	0	0	0	0	0	0	0	0	0	0	0	1	0	0	0	0	0	0	0	0	0	0	0	0	0	1	0	1	0	0	0	1
AZD5438	CC1=NC=C(N1C(C)C)C2=NC(=NC=C2)NC3=CC=C(C=C3)S(=O)(=O)C	0	0	0	0	0	0	0	0	0	0	0	1	0	0	0	0	0	1	0	0	0	0	0	0	0	1	0	0	0	0	0	0	0	0	0	0	1	0	0	0	1	0	0	0	0	0	0	1
Brivanib	CC1=CC2=C(N1)C=CC(=C2F)OC3=NC=NN4C3=C(C(=C4)OC[C@@H](C)O)C	0	0	0	0	0	0	0	0	0	0	0	0	0	0	1	0	0	0	1	0	0	0	0	0	0	0	1	0	0	0	0	0	0	0	0	0	0	0	0	0	0	0	0	1	0	0	1	1
Amino aryl ester (R)-1	O=C(/C=C/C1=CC(OC)=C(OC)C(OC)=C1)OC[C@H](C)CN(C)CCCOC(C2=CC(OC)=C(OC)C(OC)=C2)=O	0	0	0	0	0	0	0	0	0	0	0	0	0	0	0	1	0	0	0	0	1	0	0	0	0	0	0	0	0	0	0	0	0	0	0	0	0	0	0	0	0	1	0	1	0	1	1	1
Amino aryl ester (S)-1	O=C(/C=C/C1=CC(OC)=C(OC)C(OC)=C1)OC[C@@H](C)CN(C)CCCOC(C2=CC(OC)=C(OC)C(OC)=C2)=O	0	0	0	0	0	0	0	0	0	0	0	0	0	0	0	1	0	0	0	0	1	0	0	0	0	0	0	0	0	0	0	0	0	0	0	0	0	0	0	0	0	1	0	1	0	1	1	1
Amino aryl ester (R)-3	O=C(C1=CC(OC)=C(OC)C(OC)=C1)OC[C@H](C)CN(C)CCCOC(/C=C/C2=CC(OC)=C(OC)C(OC)=C2)=O	0	0	0	0	0	0	0	0	0	0	0	0	0	0	0	1	0	0	0	0	1	0	0	0	0	0	0	0	0	0	0	0	0	0	0	0	0	0	0	0	0	1	0	1	0	1	1	1
Amino aryl ester (S)-5	O=C(/C=C/C1=CC(OC)=C(OC)C(OC)=C1)OC[C@@H](C)CN(C)CCCCCOC(C2=CC(OC)=C(OC)C(OC)=C2)=O	0	0	0	0	0	0	0	0	0	0	0	0	0	0	0	1	0	0	0	0	1	0	0	0	0	0	0	0	0	0	0	0	0	0	0	0	0	0	0	0	0	1	0	1	0	1	1	1
Amino aryl ester (R)-7	O=C(C1=CC(OC)=C(OC)C(OC)=C1)OC[C@H](C)CN(C)CCCCCOC(/C=C/C2=CC(OC)=C(OC)C(OC)=C2)=O	0	0	0	0	0	0	0	0	0	0	0	0	0	0	0	1	0	0	0	0	1	0	0	0	0	0	0	0	0	0	0	0	0	0	0	0	0	0	0	0	0	1	0	1	0	1	1	1
Amino aryl ester (S)-7	O=C(C1=CC(OC)=C(OC)C(OC)=C1)OC[C@@H](C)CN(C)CCCCCOC(/C=C/C2=CC(OC)=C(OC)C(OC)=C2)=O	0	0	0	0	0	0	0	0	0	0	0	0	0	0	0	1	0	0	0	0	1	0	0	0	0	0	0	0	0	0	0	0	0	0	0	0	0	0	0	0	0	1	0	1	0	1	1	1
Amino aryl ester (R)-9	O=C(/C=C/C1=CC(OC)=C(OC)C(OC)=C1)OC[C@H](C)CN(C)CCCCCCCOC(C2=CC(OC)=C(OC)C(OC)=C2)=O	0	0	0	0	0	0	0	0	0	0	0	0	0	0	0	1	0	0	0	0	1	0	0	0	0	0	0	0	0	0	0	0	0	0	0	0	0	0	0	0	0	1	0	1	0	1	1	1
Amino aryl ester (S)-9	O=C(/C=C/C1=CC(OC)=C(OC)C(OC)=C1)OC[C@@H](C)CN(C)CCCCCCCOC(C2=CC(OC)=C(OC)C(OC)=C2)=O	0	0	0	0	0	0	0	0	0	0	0	0	0	0	0	1	0	0	0	0	1	0	0	0	0	0	0	0	0	0	0	0	0	0	0	0	0	0	0	0	0	1	0	1	0	1	1	1
Amino aryl ester (R)-11	O=C(C1=CC(OC)=C(OC)C(OC)=C1)OC[C@H](C)CN(C)CCCCCCCOC(/C=C/C2=CC(OC)=C(OC)C(OC)=C2)=O	0	0	0	0	0	0	0	0	0	0	0	0	0	0	0	1	0	0	0	0	1	0	0	0	0	0	0	0	0	0	0	0	0	0	0	0	0	0	0	0	0	1	0	1	0	1	1	1
Amino aryl ester (S)-11	O=C(C1=CC(OC)=C(OC)C(OC)=C1)OC[C@@H](C)CN(C)CCCCCCCOC(/C=C/C2=CC(OC)=C(OC)C(OC)=C2)=O	0	0	0	0	0	0	0	0	0	0	0	0	0	0	0	1	0	0	0	0	1	0	0	0	0	0	0	0	0	0	0	0	0	0	0	0	0	0	0	0	0	1	0	1	0	1	1	1
Verapamil	CC(C)C(CCCN(C)CCC1=CC(=C(C=C1)OC)OC)(C#N)C2=CC(=C(C=C2)OC)OC	0	0	0	0	0	0	0	0	0	0	0	1	0	0	0	0	0	0	0	0	1	1	0	0	0	0	0	0	0	0	0	0	0	0	0	0	0	0	0	0	0	0	1	1	0	1	1	1
Curcumin I	O=C(CC(/C=C/C1=CC=C(O)C(OC)=C1)=O)/C=C/C2=CC(OC)=C(O)C=C2	0	0	0	0	0	0	0	0	0	0	0	0	0	0	0	0	0	0	0	0	1	0	0	0	0	0	0	0	0	0	0	0	0	0	0	0	0	0	0	0	0	0	0	1	0	1	1	1
Caspofungin	CCC(C)CC(C)CCCCCCCCC(=O)N[C@H]1C[C@H]([C@@H](NC(=O)[C@@H]2[C@H](CCN2C(=O)[C@@H](NC(=O)C(NC(=O)[C@@H]3C[C@H](CN3C(=O)C(NC1=O)[C@@H](C)O)O)[C@@H]([C@H](C4=CC=C(C=C4)O)O)O)[C@@H](CCN)O)O)NCCN)O	0	0	0	0	0	0	0	0	0	0	0	0	1	0	0	0	0	0	0	0	0	0	0	0	0	0	0	0	0	0	0	1	0	0	0	0	0	0	0	0	0	0	0	0	0	0	1	1
Micafungin	CCCCCOC1=CC=C(C=C1)C2=CC(=NO2)C3=CC=C(C=C3)C(=O)N[C@H]4C[C@H]([C@H](NC(=O)[C@@H]5[C@H]([C@H](CN5C(=O)[C@@H](NC(=O)[C@@H](NC(=O)[C@@H]6C[C@H](CN6C(=O)[C@@H](NC4=O)[C@@H](C)O)O)[C@@H]([C@H](C7=CC(=C(C=C7)O)OS(=O)(=O)O)O)O)[C@@H](CC(=O)N)O)C)O)O)O	0	0	0	0	0	0	0	0	0	0	0	0	1	0	0	0	0	1	0	0	0	0	0	0	0	0	0	0	0	0	0	1	0	0	1	0	0	0	0	0	0	1	0	1	0	0	1	1
Chromonene 7	O=C1C=C(C(NCCC2=CNC3=C2C=C(OC)C=C3)=O)OC4=CC=CC(OCC5=CC=C(Br)C=C5)=C41	0	0	0	0	0	0	0	0	0	0	1	0	0	0	1	0	0	0	0	0	1	0	0	0	0	0	1	0	0	0	0	0	0	0	0	0	0	0	0	0	0	0	1	1	0	1	1	1
Acrylonitrile 8 (YHO-13177)	OC(CC1)CCN1C2=CC=C(/C=C(C3=CC=C(OC)C(OC)=C3)\C#N)S2	0	0	0	0	0	0	0	0	0	0	0	0	0	0	0	0	0	0	0	0	1	1	0	0	1	0	0	0	1	0	0	0	0	0	0	0	0	0	0	0	0	0	0	1	0	1	1	1
Tariquidar-related triazole 58 (UR-St2)	O=C(C(C)C)C1=CC=C(C2=CN(C3=CC=C(CCN4CC(C=C(OC)C(OC)=C5)=C5CC4)C=C3)N=N2)C=C1NC(C6=NC(C=CC=C7)=C7C=C6)=O	0	0	0	0	1	0	0	0	1	0	0	1	0	0	0	0	0	0	0	0	1	0	0	0	0	0	0	1	0	0	0	0	0	0	0	0	0	0	0	0	1	1	1	1	0	1	1	1
4-anilino-6-methyl-2-phenylpyrimidine 18	CC1=CC(NC2=CC=C([N+]([O-])=O)C=C2)=NC(C3=CC=CC=C3)=N1	1	0	0	0	0	0	0	0	0	0	0	0	0	0	0	0	0	0	0	0	0	0	0	0	0	1	0	0	0	0	0	0	0	0	0	0	0	0	0	0	1	0	0	0	0	0	0	1
4-anilino-6-methyl-2-phenylpyrimidine 23	CC1=CC(NC2=CC(OC)=CC=C2)=NC(C3=CC=CC=C3)=N1	1	0	0	0	0	0	0	0	0	0	0	0	0	0	0	0	0	0	0	0	1	0	0	0	0	1	0	0	0	0	0	0	0	0	0	0	0	0	0	0	1	0	0	1	0	1	1	1
4-anilino-6-methyl-2-phenylpyrimidine 25	CC1=CC(NC2=CC(Cl)=CC=C2)=NC(C3=CC=CC=C3)=N1	1	0	0	0	0	0	0	0	0	0	0	0	0	0	0	0	0	0	0	1	0	0	0	0	0	1	0	0	0	0	0	0	0	0	0	0	0	0	0	0	1	0	0	0	0	0	0	1
4-anilino-6-methyl-2-phenylpyrimidine 26	CC1=CC(NC2=CC(Br)=CC=C2)=NC(C3=CC=CC=C3)=N1	1	0	0	0	0	0	0	0	0	0	0	0	0	0	0	0	0	0	0	0	0	0	0	0	0	1	0	0	0	0	0	0	0	0	0	0	0	0	0	0	1	0	0	0	0	0	0	1
4-anilino-6-methyl-2-phenylpyrimidine 33	CC1=CC(NC2=CC(OC)=C(Br)C=C2)=NC(C3=CC=CC=C3)=N1	1	0	0	0	0	0	0	0	0	0	0	0	0	0	0	0	0	0	0	0	1	0	0	0	0	1	0	0	0	0	0	0	0	0	0	0	0	0	0	0	1	0	0	1	0	1	1	1
4-anilino-6-methyl-2-phenylpyrimidine 34	CC1=CC(NC2=CC(F)=C(OC)C=C2)=NC(C3=CC=CC=C3)=N1	1	0	0	0	0	0	0	0	0	0	0	0	0	0	0	0	0	0	1	0	1	0	0	0	0	1	0	0	0	0	0	0	0	0	0	0	0	0	0	0	1	0	0	1	0	1	1	1
4-anilino-6-methyl-2-phenylpyrimidine 35	CC1=CC(NC2=CC(C(F)(F)F)=C(OC)C=C2)=NC(C3=CC=CC=C3)=N1	1	0	0	0	0	0	0	0	0	0	0	0	0	0	0	0	0	0	1	0	1	0	0	0	0	1	0	0	0	0	0	0	0	0	0	0	0	0	0	0	1	0	0	1	0	1	1	1
4-anilino-6-methyl-2-phenylpyrimidine 36	CC1=CC(NC2=CC(N=CC=C3)=C3C=C2)=NC(C4=CC=CC=C4)=N1	1	0	0	0	1	0	0	0	0	0	0	0	0	0	0	0	0	0	0	0	0	0	0	0	0	1	0	1	0	0	0	0	0	0	0	0	0	0	0	0	1	0	0	0	0	0	0	1
4-anilino-6-methyl-2-phenylpyrimidine 37	CC1=CC(NC2=CC(N=CC=N3)=C3C=C2)=NC(C4=CC=CC=C4)=N1	1	0	0	0	0	0	0	0	0	0	0	0	0	0	0	0	0	0	0	0	0	0	0	0	0	1	0	0	0	0	0	0	0	0	0	0	0	0	0	0	1	0	0	0	0	0	0	1
4-anilino-6-methyl-2-phenylpyrimidine 39	CC1=CC(NC2=CC(C(NC3=O)=O)=C3C=C2)=NC(C4=CC=CC=C4)=N1	1	0	0	0	0	0	0	0	0	0	0	0	0	0	0	0	0	0	0	0	0	0	0	0	0	1	0	0	0	0	0	0	0	0	0	0	0	0	0	0	1	1	0	0	0	0	0	1
6-Substituted 4-anilino-2-phenylquinazoline 13	N#CC(C=C1)=CC=C1NC2=NC(C3=CC=CC=C3)=NC(NC(C)C)=C2	1	0	0	0	0	0	0	0	0	0	0	1	0	0	0	0	0	0	0	0	0	1	0	0	0	1	0	0	0	0	0	0	0	0	0	0	0	0	0	0	1	0	0	0	0	0	0	1
6-Substituted 4-anilino-2-phenylquinazoline 14	N#CC(C=C1)=CC=C1NC2=NC(C3=CC=CC=C3)=NC(NCCC)=C2	1	0	0	0	0	0	0	0	0	0	0	0	0	0	0	0	0	0	0	0	0	1	0	0	0	1	0	0	0	0	0	0	0	0	0	0	0	0	0	0	1	0	0	0	0	0	0	1
6-Substituted 4-anilino-2-phenylquinazoline 22	N#CC1=CC=C(NC2=NC(C3=CC=CC=C3)=NC(NCC4=CC=CN=C4)=C2)C=C1	1	0	0	0	0	0	0	0	0	0	0	0	0	0	0	0	0	0	0	0	0	1	0	0	0	1	0	1	0	0	0	0	0	0	0	0	0	0	0	0	1	0	0	0	0	0	0	1
6-Substituted 4-anilino-2-phenylquinazoline 25	N#CC(C=C1)=CC=C1NC2=NC(C3=CC=CC=C3)=NC(NC4=CC=CC(O)=C4)=C2	1	0	0	0	0	0	0	0	0	0	0	0	0	0	0	0	0	0	0	0	0	1	0	0	0	1	0	0	0	0	0	0	0	0	0	0	0	0	0	0	1	0	0	0	0	0	1	1
6-Substituted 4-anilino-2-phenylquinazoline 26	N#CC(C=C1)=CC=C1NC2=NC(C3=CC=CC=C3)=NC(NC4=CC=C(O)C=C4)=C2	1	0	0	0	0	0	0	0	0	0	0	0	0	0	0	0	0	0	0	0	0	1	0	0	0	1	0	0	0	0	0	0	0	0	0	0	0	0	0	0	1	0	0	0	0	0	1	1
Lopinavir	CC1=C(C(=CC=C1)C)OCC(=O)N[C@@H](CC2=CC=CC=C2)[C@H](C[C@H](CC3=CC=CC=C3)NC(=O)[C@H](C(C)C)N4CCCNC4=O)O	0	0	0	0	0	0	0	0	0	0	0	1	0	0	0	0	0	0	0	0	0	0	0	0	0	0	0	0	0	0	0	0	0	0	0	0	0	0	0	0	0	0	1	1	0	0	1	1
Ritonavir	CC(C)C1=NC(=CS1)CN(C)C(=O)N[C@@H](C(C)C)C(=O)N[C@@H](CC2=CC=CC=C2)C[C@@H]([C@H](CC3=CC=CC=C3)NC(=O)OCC4=CN=CS4)O	0	0	0	0	0	0	0	0	0	0	0	1	0	0	0	0	0	0	0	0	0	0	0	0	0	0	0	0	0	0	0	0	0	0	0	0	0	0	1	0	0	0	1	1	0	0	0	1
Tariquidar-related derivative 40	O=C(CC)C1=CC=C(C2=CN(CCN3CCOCC3)N=N2)C=C1NC(C(OC4=C5C=CC=C4)=CC5=O)=O	0	0	0	0	0	0	0	0	0	0	1	0	0	0	0	0	1	0	0	0	0	0	0	0	0	0	0	0	0	0	0	0	0	0	0	0	0	0	0	0	1	1	0	1	0	0	0	1
Tariquidar-related derivative 42	O=C(CC)C1=CC=C(C2=CN(CCO)N=N2)C=C1NC(C(OC3=C4C=CC=C3)=CC4=O)=O	0	0	0	0	0	0	0	0	0	0	1	0	0	0	0	0	0	0	0	0	0	0	0	0	0	0	0	0	0	0	0	0	0	0	0	0	0	0	0	0	1	1	0	0	0	0	0	1
Tariquidar-related derivative 48	CC1=CC=C(C2=CN(CCN3CCOCC3)N=N2)C(NC(C(OC4=C5C=CC=C4)=CC5=O)=O)=C1	0	0	0	0	0	0	0	0	0	0	1	0	0	0	0	0	1	0	0	0	0	0	0	0	0	0	0	0	0	0	0	0	0	0	0	0	0	0	0	0	1	0	0	1	0	0	0	1
Ensartinib	C[C@@H]1CN(C[C@@H](N1)C)C(=O)C2=CC=C(C=C2)NC(=O)C3=NN=C(C(=C3)O[C@H](C)C4=C(C=CC(=C4Cl)F)Cl)N	0	0	0	0	0	0	0	0	0	0	0	0	1	0	0	0	0	0	1	1	0	0	1	0	0	0	0	0	0	0	0	0	0	0	0	0	0	0	0	0	1	1	0	1	0	0	0	1
C@PA-derived compound 15	COC=1C=C(C=C(OC)C1OC)C2=NOC(COC=3C=C(C)N=C4C=CC=C(C)C34)=N2	0	0	0	0	1	0	1	0	0	0	0	0	0	0	0	1	0	0	0	0	1	0	0	0	0	0	0	1	0	0	0	0	0	0	0	0	0	0	0	0	0	0	0	1	0	1	1	1
C@PA-derived compound 18	CC(C)C=1C=CC=2N=CC(C#N)=C(N3CCCN(CC3)C4=NN=C(S4)C(F)(F)F)C2C1	0	0	0	0	1	0	0	1	0	0	0	1	0	0	0	0	0	0	1	0	0	1	0	1	0	0	0	1	0	0	0	0	0	0	0	0	0	0	0	0	0	0	0	0	1	0	0	1
C@PA-derived compound 21	COC=1C=CC=2N=C(N=C(N(CC3=NC(=NO3)C=4C=CC=NC4)C(C)C)C2C1)C(F)(F)F	0	0	0	1	0	0	1	0	0	0	0	1	0	0	0	0	0	0	1	0	1	0	0	0	0	1	0	1	0	0	0	0	0	0	0	0	0	0	0	0	0	0	0	1	0	1	1	1
C@PA-derived compound 22	CC=1C=CC=2C=CC=C(C2N1)S(=O)(=O)N3CCN(CC3)C=4N=CC=C5SC=CC45	0	0	0	0	1	0	0	0	0	0	0	0	0	0	0	0	0	1	0	0	0	0	1	0	0	0	0	1	1	0	0	0	0	0	0	0	0	0	0	0	0	0	0	0	1	0	0	1
C@PA-derived compound 26	COC=1C=CC=2N=CC(C#N)=C(N3CCC(CC4=NC(=NO4)C(C)C)CC3)C2C1	0	0	0	0	1	0	1	0	0	0	0	1	0	0	0	0	0	0	0	0	1	1	0	0	1	0	0	1	0	0	0	0	0	0	0	0	0	0	0	0	0	0	0	1	0	1	1	1
ZINC23213965	C(Cn1ccc(n1)-c1cccc(c1)-c1cncc2ccccc12)N1CCOCC1	0	0	0	0	0	0	0	0	0	0	0	0	0	0	0	0	1	0	0	0	0	0	0	0	0	0	0	1	0	0	0	0	0	0	0	0	0	0	0	1	0	0	0	1	0	0	0	1
ZINC65362307	Cc1nc(cc(n1)-n1ccnc1)N1CCN(CC1)C(=O)C(c1ccccc1)c1ccccc1	0	0	0	0	0	0	0	0	0	0	0	0	0	0	0	0	0	0	0	0	0	0	1	0	0	1	0	0	0	0	0	0	0	0	0	0	1	0	0	0	0	0	0	0	1	0	0	1
ZINC70638100	O=C(C1CCCN(C1)c1cc(ncn1)-n1cccn1)N(Cc1ccccc1)c1ccccn1	0	0	0	0	0	0	0	0	0	0	0	0	0	0	0	0	0	0	0	0	0	0	0	0	1	1	0	1	0	0	0	0	0	0	0	0	0	0	0	1	0	0	1	0	0	0	0	1
ZINC08938070	Cc1onc(c1-c1nnc(CN2CCCC2c2ccc3OCCCOc3c2)o1)-c1ccccc1	0	0	0	0	0	0	0	0	0	0	0	0	0	0	0	0	0	0	0	0	0	0	0	0	0	0	0	0	0	0	0	1	0	0	1	0	0	0	0	0	0	0	0	1	0	0	1	1
Compound classification	Number of compounds per class
super class 7	22	22.7273	27.2727	13.6364	9.09091	4.54545	9.09091	0	0	0	4.54545	18.1818	4.54545	9.09091	0	27.2727	27.2727	13.6364	9.09091	9.09091	13.6364	36.3636	22.7273	27.2727	0	4.54545	50	27.2727	18.1818	9.09091	0	0	0	0	0	0	0	0	4.54545	0	0	40.9091	36.3636	22.7273	54.5455	27.2727	36.3636	54.5455	95.4545
class 7	34	29.4118	11.7647	8.82353	11.7647	17.6471	11.7647	5.88235	2.94118	5.88235	0	2.94118	17.6471	17.6471	5.88235	14.7059	17.6471	0	0	8.82353	2.94118	52.9412	20.5882	14.7059	2.94118	8.82353	47.0588	14.7059	38.2353	17.6471	0	0	0	0	0	0	0	2.94118	0	2.94118	0	41.1765	20.5882	20.5882	61.7647	17.6471	47.0588	52.9412	88.2353
semi class 7	22	22.7273	9.09091	4.54545	13.6364	13.6364	9.09091	4.54545	0	18.1818	0	0	4.54545	9.09091	4.54545	4.54545	18.1818	4.54545	4.54545	4.54545	4.54545	68.1818	4.54545	18.1818	0	0	36.3636	9.09091	27.2727	13.6364	0	0	0	0	0	0	13.6364	4.54545	0	4.54545	0	31.8182	22.7273	31.8182	81.8182	18.1818	63.6364	72.7273	95.4545
weak pan-ABC	8	0	0	0	0	0	0	0	0	25	12.5	25	0	12.5	0	12.5	0	0	0	12.5	12.5	62.5	12.5	12.5	0	12.5	12.5	12.5	12.5	12.5	0	0	12.5	0	0	0	25	0	0	0	0	25	12.5	37.5	75	12.5	62.5	87.5	100
very weak pan-ABC	6	0	0	0	0	0	0	0	0	33.3333	0	50	0	16.6667	0	0	0	0	16.6667	16.6667	0	83.3333	0	50	0	0	0	0	0	0	0	0	16.6667	0	0	16.6667	33.3333	0	0	0	0	33.3333	16.6667	83.3333	100	50	83.3333	100	100
semi class 0	186	3.76344	1.6129	0	2.15054	8.06452	1.07527	1.07527	3.22581	9.67742	0	12.9032	2.15054	1.6129	3.22581	4.83871	0	14.5161	2.15054	9.67742	9.67742	45.6989	2.68817	16.129	0.537634	17.7419	10.2151	18.8172	17.2043	5.91398	0	0.537634	1.07527	0	0.537634	0.537634	0	4.30108	1.6129	0	2.15054	30.6452	25.2688	0	0	16.6667	35.4839	51.0753	82.7957
real class 0	118	2.54237	0.847458	0	0.847458	0.847458	7.62712	1.69492	2.54237	1.69492	0.847458	11.0169	0.847458	0.847458	1.69492	8.47458	2.54237	4.23729	5.08475	10.1695	9.32203	37.2881	5.9322	7.62712	0	11.8644	5.9322	5.9322	25.4237	11.0169	0	0	1.69492	0	1.69492	0	0	4.23729	4.23729	0	3.38983	33.8983	55.0847	0	0	7.62712	33.0508	61.8644	84.7458
inner landscape pan-ABC	56	26.7857	17.8571	10.7143	10.7143	12.5	10.7143	3.57143	1.78571	3.57143	1.78571	8.92857	12.5	14.2857	3.57143	19.6429	21.4286	5.35714	3.57143	8.92857	7.14286	46.4286	21.4286	19.6429	1.78571	7.14286	48.2143	19.6429	30.3571	14.2857	0	0	0	0	0	0	0	1.78571	1.78571	1.78571	0	41.0714	26.7857	21.4286	58.9286	21.4286	42.8571	53.5714	91.0714
outer landscape pan-ABC	14	0	0	0	0	0	0	0	0	28.5714	7.14286	35.7143	0	14.2857	0	7.14286	0	0	7.14286	14.2857	7.14286	71.4286	7.14286	28.5714	0	7.14286	7.14286	7.14286	7.14286	7.14286	0	0	14.2857	0	0	7.14286	28.5714	0	0	0	0	28.5714	14.2857	57.1429	85.7143	28.5714	71.4286	92.8571	100
inactive	304	3.28947	1.31579	0	1.64474	5.26316	3.61842	1.31579	2.96053	6.57895	0.328947	12.1711	1.64474	1.31579	2.63158	6.25	0.986842	10.5263	3.28947	9.86842	9.53947	42.4342	3.94737	12.8289	0.328947	15.4605	8.55263	13.8158	20.3947	7.89474	0	0.328947	1.31579	0	0.986842	0.328947	0	4.27632	2.63158	0	2.63158	31.9079	36.8421	0	0	13.1579	34.5395	55.2632	83.5526
unclassified	46	19.5652	19.5652	0	10.8696	2.17391	2.17391	0	0	30.4348	4.34783	6.52174	6.52174	4.34783	0	2.17391	4.34783	2.17391	2.17391	6.52174	6.52174	43.4783	23.913	19.5652	0	6.52174	47.8261	23.913	13.0435	2.17391	0	0	2.17391	0	0	2.17391	13.0435	4.34783	0	6.52174	6.52174	41.3043	23.913	47.8261	52.1739	17.3913	41.3043	50	95.6522
Ureidocarboxylic acid derivative 4	O=C(N(C)C1CCCCC1)NC2=CC=CC=C2C(O)=O	0	0	0	0	0	0	0	0	0	0	0	0	0	0	0	0	0	0	0	0	0	0	0	0	0	0	0	0	0	0	0	0	0	0	0	0	0	0	0	0	1	1	0	0	0	0	0	1
Thioureidocarboxylic acid derivative 18	S=C(N(C)C1CCCCC1)NC2=CC=CC=C2C(O)=O	0	0	0	0	0	0	0	0	0	0	0	0	0	0	0	0	0	0	0	0	0	0	0	0	0	0	0	0	0	0	0	0	0	0	0	0	0	0	0	0	1	1	0	0	0	0	0	1
fUreidothiophene derivative 25	O=C(N(CC)CC)NC(SC1=C2CCC1)=C2C(O)=O	0	0	0	0	0	0	0	0	0	0	0	0	0	0	0	0	0	0	0	0	0	0	0	0	0	0	0	0	1	0	0	0	0	0	0	0	0	0	0	0	0	0	0	0	0	0	0	0
Thienopyridine derivative 6e	CC1=NC2=C(C(C3=CC(OC)=C(C(OC)=C3)OC)=C1C(OC)=O)C(N)=C(S2)C(C4=CC=C(C(OC)=C4)OC)=O	0	0	0	0	0	1	0	0	0	0	0	0	0	0	1	0	0	1	0	0	1	0	0	0	0	0	0	1	1	0	0	0	0	0	0	0	0	0	0	0	0	1	0	0	0	1	1	1
Thienopyridine derivative 6f	CC1=NC2=C(C(C3=CC=CC=C3)=C1C(OCC)=O)C(N)=C(S2)C(C4=CC=C(C=C4)OC)=O	0	0	0	0	0	1	0	0	0	0	0	0	0	0	1	1	0	0	0	0	1	0	0	0	0	0	0	1	1	0	0	0	0	0	0	0	0	0	0	0	0	1	0	0	0	1	1	1
Thienopyridine derivative 6n	CC1=NC2=C(C(C3=CC=C(OCCCC)C=C3)=C1C(OCC)=O)C(N)=C(S2)C(C4=CC=C(C=C4)OC)=O	0	0	0	0	0	1	0	0	0	0	0	0	0	0	1	1	0	0	0	0	1	0	0	0	0	0	0	1	1	0	0	0	0	0	0	0	0	0	0	0	0	1	0	0	0	1	1	1
Thienopyridine derivative 6t	CC1=NC2=C(C(C3=CC(OC)=C(C(OC)=C3)OC)=C1C(OCCOC)=O)C(N)=C(S2)C(C4=CC(OC)=C(C(OC)=C4)OC)=O	0	0	0	0	0	1	0	0	0	0	0	0	0	0	1	0	0	1	0	0	1	0	0	0	0	0	0	1	1	0	0	0	0	0	0	0	0	0	0	0	0	1	0	0	0	1	1	1
Thienopyridine derivative 6w	O=C(C(SC1=C2C(C3=CC(OC)=C(C(OC)=C3)OC)=C(C#N)C(N)=N1)=C2N)C4=CC=C(C=C4)OC	0	0	0	0	0	1	0	0	0	0	0	0	0	0	1	0	0	1	0	0	1	1	0	0	0	0	0	1	1	0	0	0	0	0	0	0	0	0	0	0	0	1	0	0	0	1	1	1
Thienopyridine derivative 6x	O=C(C(SC1=C2C(C)=CC(C)=N1)=C2N)C3=C(OC)C=C(C=C3)OC	0	0	0	0	0	1	0	0	0	0	0	0	0	0	1	0	0	0	0	0	1	0	0	0	0	0	0	1	1	0	0	0	0	0	0	0	0	0	0	0	0	1	0	0	0	1	1	1
Thienopyridine derivative 6y	O=C(C(SC1=C2C(C3=CC(OC)=C(OC)C(OC)=C3)=CC(C)=N1)=C2N)C4=CC=C(C=C4)OC	0	0	0	0	0	1	0	0	0	0	0	0	0	0	1	0	0	1	0	0	1	0	0	0	0	0	0	1	1	0	0	0	0	0	0	0	0	0	0	0	0	1	0	0	0	1	1	1
Thienopyridine derivative 7	O=C(C(SC1=C2C(C3=CC(OC)=C(OC)C(OC)=C3)=C(C(OCCOC)=O)C(C)=N1)=C2NC(C)=O)C4=CC=C(C=C4)OC	0	0	0	0	0	1	0	0	0	0	0	0	0	0	0	0	0	1	0	0	1	0	0	0	0	0	0	1	1	0	0	0	0	0	0	0	0	0	0	0	0	1	0	0	0	1	1	1
Thienopyridine derivative 14b	CC1=NC2=C(C(C3=CC=C(C=C3)OC)=C1C(OCC)=O)C(N)=C(O2)C(C4=CC(OC)=C(C(OC)=C4)OC)=O	0	0	0	0	0	0	0	0	0	0	0	0	0	0	1	1	0	1	0	0	1	0	0	0	0	0	0	1	0	0	0	0	0	0	0	0	0	1	0	0	0	1	0	0	0	1	1	1
4-Anilino-2-pyridylquinazoline derivative 40	O=C(C1=CC=CC(NC2=NC(C3=CC=NC=C3)=NC4=CC=CC=C42)=C1)O	1	0	0	1	0	0	0	0	0	0	0	0	0	0	0	0	0	0	0	0	0	0	0	0	0	1	0	1	0	0	0	0	0	0	0	0	0	0	0	0	1	1	0	0	0	0	0	1
2,4-substituted quinazoline derivative 31	FC(F)(F)C1=CC=CC(NC2=NC(C3=CC=CC([N+]([O-])=O)=C3)=NC4=CC=CC=C42)=C1	1	0	0	1	0	0	0	0	0	0	0	0	0	0	0	0	0	0	1	0	0	0	0	0	0	1	0	0	0	0	0	0	0	0	0	0	0	0	0	0	1	0	0	0	0	0	0	1
2,4-substituted quinazoline derivative 32	FC(F)(F)C1=C(OC)C=CC(NC2=NC(C3=CC=CC([N+]([O-])=O)=C3)=NC4=CC=CC=C42)=C1	1	0	0	1	0	0	0	0	0	0	0	0	0	0	0	0	0	0	1	0	1	0	0	0	0	1	0	0	0	0	0	0	0	0	0	0	0	0	0	0	1	0	0	0	0	1	1	1
Pyridopyrimidine derivative 13	O=[N+](C(C=C1)=CC=C1NC2=NC(C3=CC=CC=C3)=NC4=NC=CC=C42)[O-]	1	0	0	0	0	0	0	0	0	0	0	0	0	0	0	0	0	0	0	0	0	0	0	0	0	1	0	1	0	0	0	0	0	0	0	0	0	0	0	0	1	0	0	0	0	0	0	1
Pyridopyrimidine derivative 42	O=[N+](C1=CC=CC(NC2=NC(C3=CC=CN=C3)=NC4=NC=CC=C42)=C1)[O-]	1	0	0	0	0	0	0	0	0	0	0	0	0	0	0	0	0	0	0	0	0	0	0	0	0	1	0	1	0	0	0	0	0	0	0	0	0	0	0	0	1	0	0	0	0	0	0	1
Pyridopyrimidine derivative 43	O=[N+](C(C=C1)=CC=C1NC2=NC(C3=CC=CN=C3)=NC4=NC=CC=C42)[O-]	1	0	0	0	0	0	0	0	0	0	0	0	0	0	0	0	0	0	0	0	0	0	0	0	0	1	0	1	0	0	0	0	0	0	0	0	0	0	0	0	1	0	0	0	0	0	0	1
Pyridopyrimidine derivative 45	OC1=CC=CC(NC2=NC(C3=CC=CN=C3)=NC4=NC=CC=C42)=C1	1	0	0	0	0	0	0	0	0	0	0	0	0	0	0	0	0	0	0	0	0	0	0	0	0	1	0	1	0	0	0	0	0	0	0	0	0	0	0	0	1	0	0	0	0	0	1	1
Pyrrolopyrimidine derivative 17	N#CC1=C(CCCC2)N2C3=C1N=CN=C3N4CCNCC4	0	1	0	0	0	0	0	0	0	0	0	0	0	0	0	0	0	0	0	0	0	1	1	0	0	1	1	0	0	0	0	0	0	0	0	0	0	0	0	0	0	0	0	0	1	0	0	0
Pyrrolopyrimidine derivative 20	N#CC1=C(CCCC2)N2C3=C1N=CN=C3NCC4=CC=CC=C4	0	1	0	0	0	0	0	0	0	0	0	0	0	0	0	0	0	0	0	0	0	1	0	0	0	1	1	0	0	0	0	0	0	0	0	0	0	0	0	0	0	0	0	0	0	0	0	1
Pyrrolopyrimidine derivative 25	N#CC1=C(CCCCC2)N2C3=C1N=CN=C3N4CCN(C5=CC=CC=C5)CC4	0	1	0	0	0	0	0	0	0	0	0	0	0	0	0	0	0	0	0	0	0	1	1	0	0	1	1	0	0	0	0	0	0	0	0	0	0	0	0	0	1	0	0	0	1	0	0	1
Purine analog 12	C1(N=CN2)=C2C(N3CCN(CCC4=CC=CC=C4)CC3)=NC=N1	0	0	0	0	0	0	0	0	0	0	0	0	0	0	0	0	0	0	0	0	0	0	1	0	0	1	0	0	0	0	0	0	0	0	0	0	1	0	0	0	0	0	0	0	1	0	0	1
Purine analog 13	C1(N=CN2)=C2C(N3CCN(CC4=CC=CC=C4)CC3)=NC=N1	0	0	0	0	0	0	0	0	0	0	0	0	0	0	0	0	0	0	0	0	0	0	1	0	0	1	0	0	0	0	0	0	0	0	0	0	1	0	0	0	0	0	0	0	1	0	0	1
Purine analog 14	C1(N=CN2)=C2C(N3CCN(C(C4=CC=CC=C4)C5=CC=CC=C5)CC3)=NC=N1	0	0	0	0	0	0	0	0	0	0	0	0	0	0	0	0	0	0	0	0	0	0	1	0	0	1	0	0	0	0	0	0	0	0	0	0	1	0	0	0	0	0	0	0	1	0	0	1
Purine analog 15	C1(N=CN2)=C2C(N3CCN(C4=CC=CC=C4)CC3)=NC=N1	0	0	0	0	0	0	0	0	0	0	0	0	0	0	0	0	0	0	0	0	0	0	1	0	0	1	0	0	0	0	0	0	0	0	0	0	1	0	0	0	1	0	0	0	1	0	0	1
Pyrrolopyrimidine derivative 47	N#CC1=C(CCCCC2)N2C3=C1N=CN=C3N4CCN(C5=CC=CC=N5)CC4	0	1	0	0	0	0	0	0	0	0	0	0	0	0	0	0	0	0	0	0	0	1	1	0	0	1	1	1	0	0	0	0	0	0	0	0	0	0	0	0	0	0	0	0	1	0	0	0
Phenyltetrazolylphenylamide derivative 6	O=C(C1=CC=C([N+]([O-])=O)C=C1)NC2=CC=CC=C2C3=NN(C4=CC=C(C(F)(F)F)C=C4)N=N3	0	0	0	0	0	0	0	0	0	0	0	0	0	0	0	0	0	0	1	0	0	0	0	0	0	0	0	0	0	0	0	0	0	0	0	0	0	0	0	0	1	1	0	0	0	0	0	1
Phenyltetrazolylphenylamide derivative 8	O=C(C1=CC=C([N+]([O-])=O)C=C1)NC2=CC=CC=C2C3=NN(C4=CC=C(OCC)C=C4)N=N3	0	0	0	0	0	0	0	0	0	0	0	0	0	0	0	0	0	0	0	0	0	0	0	0	0	0	0	0	0	0	0	0	0	0	0	0	0	0	0	0	1	1	0	0	0	0	1	1
Phenyltetrazolylphenylamide derivative 12	O=C(C1=CC=C(C(F)(F)F)C=C1)NC2=CC=CC=C2C3=NN(C4=CC=C(CCC)C=C4)N=N3	0	0	0	0	0	0	0	0	0	0	0	0	0	0	0	0	0	0	1	0	0	0	0	0	0	0	0	0	0	0	0	0	0	0	0	0	0	0	0	0	1	1	0	0	0	0	0	1
Phenyltetrazolylphenylamide derivative 13	O=C(C1=CC=C(C(F)(F)F)C=C1)NC2=CC=CC=C2C3=NN(C4=CC=C(C(F)(F)F)C=C4)N=N3	0	0	0	0	0	0	0	0	0	0	0	0	0	0	0	0	0	0	1	0	0	0	0	0	0	0	0	0	0	0	0	0	0	0	0	0	0	0	0	0	1	1	0	0	0	0	0	1
Phenyltetrazolylphenylamide derivative 15	O=C(C1=CC=C(C(F)(F)F)C=C1)NC2=CC=CC=C2C3=NN(C4=CC=C(OCC)C=C4)N=N3	0	0	0	0	0	0	0	0	0	0	0	0	0	0	0	0	0	0	1	0	0	0	0	0	0	0	0	0	0	0	0	0	0	0	0	0	0	0	0	0	1	1	0	0	0	0	1	1
Phenyltetrazolylphenylamide derivative 17	O=C(C1=CC=C(C(F)(F)F)C=C1)NC2=CC=CC=C2C3=NN(C4=CC=CC(OC)=C4)N=N3	0	0	0	0	0	0	0	0	0	0	0	0	0	0	0	0	0	0	1	0	1	0	0	0	0	0	0	0	0	0	0	0	0	0	0	0	0	0	0	0	1	1	0	0	0	1	1	1
Chalcone derivative 1	O=C(/C=C/C1=CC=C(OC)C(OC)=C1)C2=CC=CC=C2	0	0	0	0	0	0	0	0	0	0	0	0	0	0	0	0	0	0	0	0	1	0	0	0	0	0	0	0	0	0	0	0	0	0	0	0	0	0	0	0	0	1	0	0	0	1	1	1
Chalcone derivative 2	O=C(/C=C/C1=CC=CC=C1Cl)C2=CC=CC=C2	0	0	0	0	0	0	0	0	0	0	0	0	0	0	0	0	0	0	0	1	0	0	0	0	0	0	0	0	0	0	0	0	0	0	0	0	0	0	0	0	0	1	0	0	0	0	0	1
Chalcone derivative 3	O=C(/C=C/C1=CC=CC=C1)C2=C(O)C=CC=C2	0	0	0	0	0	0	0	0	0	0	0	0	0	0	0	0	0	0	0	0	0	0	0	0	0	0	0	0	0	0	0	0	0	0	0	0	0	0	0	0	0	1	0	0	0	0	1	1
Chalcone derivative 4	O=C(/C=C/C1=CC=C(OC)C=C1)C2=C(O)C=CC=C2	0	0	0	0	0	0	0	0	0	0	0	0	0	0	0	0	0	0	0	0	1	0	0	0	0	0	0	0	0	0	0	0	0	0	0	0	0	0	0	0	0	1	0	0	0	1	1	1
Chalcone derivative 6	O=C(/C=C/C1=CC=CC=C1)C2=C(O)C=C(O)C=C2	0	0	0	0	0	0	0	0	0	0	0	0	0	0	0	0	0	0	0	0	0	0	0	0	0	0	0	0	0	0	0	0	0	0	0	0	0	0	0	0	0	1	0	0	0	0	1	1
Chalcone derivative 7	O=C(/C=C/C1=CC=C(OC)C=C1)C2=C(O)C=C(O)C=C2	0	0	0	0	0	0	0	0	0	0	0	0	0	0	0	0	0	0	0	0	1	0	0	0	0	0	0	0	0	0	0	0	0	0	0	0	0	0	0	0	0	1	0	0	0	1	1	1
Chalcone derivative 12	O=C(/C=C/C1=CC=CC=C1)C2=C(O)C=C(OC)C=C2	0	0	0	0	0	0	0	0	0	0	0	0	0	0	0	0	0	0	0	0	1	0	0	0	0	0	0	0	0	0	0	0	0	0	0	0	0	0	0	0	0	1	0	0	0	1	1	1
Chalcone derivative 17	O=C(/C=C/C1=CC=C(Cl)C=C1)C2=C(O)C=C(OC)C=C2	0	0	0	0	0	0	0	0	0	0	0	0	0	0	0	0	0	0	0	1	1	0	0	0	0	0	0	0	0	0	0	0	0	0	0	0	0	0	0	0	0	1	0	0	0	1	1	1
Chalcone derivative 18	O=C(/C=C/C1=CC=C(Cl)C(Cl)=C1)C2=C(O)C=C(OC)C=C2	0	0	0	0	0	0	0	0	0	0	0	0	0	0	0	0	0	0	0	1	1	0	0	0	0	0	0	0	0	0	0	0	0	0	0	0	0	0	0	0	0	1	0	0	0	1	1	1
Chalcone derivative 23	O=C(/C=C/C1=CC=C(Cl)C(Cl)=C1)C2=C(OC)C=C(OC)C=C2	0	0	0	0	0	0	0	0	0	0	0	0	0	0	0	0	0	0	0	1	1	0	0	0	0	0	0	0	0	0	0	0	0	0	0	0	0	0	0	0	0	1	0	0	0	1	1	1
Benzochalcone derivative 31	O=C(/C=C/C1=CC=CC=C1)C2=CC=C(C=CC=C3)C3=C2O	0	0	0	0	0	0	0	0	0	0	0	0	0	0	0	0	0	0	0	0	0	0	0	0	0	0	0	0	0	0	0	0	0	0	0	0	0	0	0	0	0	1	0	0	0	0	1	1
Benzochalcone derivative 32	O=C(/C=C/C1=CC=C(OC)C=C1)C2=CC=C(C=CC=C3)C3=C2O	0	0	0	0	0	0	0	0	0	0	0	0	0	0	0	0	0	0	0	0	1	0	0	0	0	0	0	0	0	0	0	0	0	0	0	0	0	0	0	0	0	1	0	0	0	1	1	1
Benzochalcone derivative 35	O=C(/C=C/C1=CC=CC=C1Cl)C2=CC=C(C=CC=C3)C3=C2O	0	0	0	0	0	0	0	0	0	0	0	0	0	0	0	0	0	0	0	1	0	0	0	0	0	0	0	0	0	0	0	0	0	0	0	0	0	0	0	0	0	1	0	0	0	0	1	1
Benzochalcone derivative 36	O=C(/C=C/C1=CC=C(Cl)C=C1)C2=CC=C(C=CC=C3)C3=C2O	0	0	0	0	0	0	0	0	0	0	0	0	0	0	0	0	0	0	0	1	0	0	0	0	0	0	0	0	0	0	0	0	0	0	0	0	0	0	0	0	0	1	0	0	0	0	1	1
Benzochalcone derivative 37	O=C(/C=C/C1=CC=C(Cl)C(Cl)=C1)C2=CC=C(C=CC=C3)C3=C2O	0	0	0	0	0	0	0	0	0	0	0	0	0	0	0	0	0	0	0	1	0	0	0	0	0	0	0	0	0	0	0	0	0	0	0	0	0	0	0	0	0	1	0	0	0	0	1	1
Benzochalcone derivative 43	O=C(/C=C/C1=CC=C(Cl)C=C1)C2=C(C=CC=C3)C3=CC=C2O	0	0	0	0	0	0	0	0	0	0	0	0	0	0	0	0	0	0	0	1	0	0	0	0	0	0	0	0	0	0	0	0	0	0	0	0	0	0	0	0	0	1	0	0	0	0	1	1
Flavone derivative 1	O=C1C2=CC=CC=C2OC(C3=CC=CC=C3)=C1O	0	0	0	0	0	0	0	0	0	0	1	0	0	0	0	0	0	0	0	0	0	0	0	0	0	0	0	0	0	0	0	0	0	0	0	0	0	0	0	0	0	0	0	0	0	0	0	1
Flavone derivative 2	O=C1C2=CC=CC=C2OC(C3=CC=C(OC)C=C3)=C1O	0	0	0	0	0	0	0	0	0	0	1	0	0	0	0	0	0	0	0	0	1	0	0	0	0	0	0	0	0	0	0	0	0	0	0	0	0	0	0	0	0	0	0	0	0	1	1	1
Flavone derivative 3	O=C1C2=CC=C(OC)C=C2OC(C3=CC=C(OC)C=C3)=C1O	0	0	0	0	0	0	0	0	0	0	1	0	0	0	0	0	0	0	0	0	1	0	0	0	0	0	0	0	0	0	0	0	0	0	0	0	0	0	0	0	0	0	0	0	0	1	1	1
Flavone derivative 5	O=C1C2=C(OC)C=C(OC)C=C2OC(C3=CC=C(OC)C=C3)=C1O	0	0	0	0	0	0	0	0	0	0	1	0	0	0	0	0	0	0	0	0	1	0	0	0	0	0	0	0	0	0	0	0	0	0	0	0	0	0	0	0	0	0	0	0	0	1	1	1
Benzoflavone derivative 21	O=C1C2=CC=C3C(C=CC=C3)=C2OC(C4=CC=C(F)C(OC)=C4)=C1O	0	0	0	0	0	0	0	0	0	1	1	0	0	0	0	0	0	0	1	0	1	0	0	0	0	0	0	0	0	0	0	0	0	0	0	0	0	0	0	0	0	0	0	0	0	1	1	1
Benzoflavone derivative 29	O=C1C2=C3C(C=CC=C3)=CC=C2OC(C4=CC=CC=C4)=C1O	0	0	0	0	0	0	0	0	0	0	1	0	0	0	0	0	0	0	0	0	0	0	0	0	0	0	0	0	0	0	0	0	0	0	0	0	0	0	0	0	0	0	0	0	0	0	0	1
Benzoflavone derivative 32	O=C1C2=C3C(C=CC=C3)=CC=C2OC(C4=CC=CC=C4)=C1OC	0	0	0	0	0	0	0	0	0	0	1	0	0	0	0	0	0	0	0	0	1	0	0	0	0	0	0	0	0	0	0	0	0	0	0	0	0	0	0	0	0	0	0	0	0	0	0	1
Acryloylphenylcarboxamide derivative 7	O=C(/C=C/C1=CC=C(OC)C(OC)=C1)C2=CC=CC(NC(C3=CC=C([N+]([O-])=O)C=C3)=O)=C2	0	0	0	0	0	0	0	0	0	0	0	0	0	0	0	0	0	0	0	0	1	0	0	0	0	0	0	0	0	0	0	0	0	0	0	0	0	0	0	0	1	1	0	0	0	1	1	1
Acryloylphenylcarboxamide derivative 12	O=C(/C=C/C1=CC=C(OC)C(OC)=C1)C2=CC=C(NC(C3=CC=C([N+]([O-])=O)C=C3)=O)C=C2	0	0	0	0	0	0	0	0	0	0	0	0	0	0	0	0	0	0	0	0	1	0	0	0	0	0	0	0	0	0	0	0	0	0	0	0	0	0	0	0	1	1	0	0	0	1	1	1
Acryloylphenylcarboxamide derivative 20	O=C(/C=C/C1=CC=C(OC)C(OC)=C1)C2=CC=C(NC(C3=CC=C(C(F)(F)F)C=C3)=O)C=C2	0	0	0	0	0	0	0	0	0	0	0	0	0	0	0	0	0	0	1	0	1	0	0	0	0	0	0	0	0	0	0	0	0	0	0	0	0	0	0	0	1	1	0	0	0	1	1	1
Acryloylphenylcarboxamide derivative 29	O=C(/C=C/C1=CC=C(OC)C(OC)=C1)C2=C(NC(C3=C([N+]([O-])=O)C=CC=C3)=O)C=CC=C2	0	0	0	0	0	0	0	0	0	0	0	0	0	0	0	0	0	0	0	0	1	0	0	0	0	0	0	0	0	0	0	0	0	0	0	0	0	0	0	0	1	1	0	0	0	1	1	1
Acryloylphenylcarboxamide derivative 30	O=C(/C=C/C1=CC=C(OC)C(OC)=C1)C2=C(NC(C3=CC([N+]([O-])=O)=CC=C3)=O)C=CC=C2	0	0	0	0	0	0	0	0	0	0	0	0	0	0	0	0	0	0	0	0	1	0	0	0	0	0	0	0	0	0	0	0	0	0	0	0	0	0	0	0	1	1	0	0	0	1	1	1
Acryloylphenylcarboxamide derivative 36	O=C(/C=C/C1=CC=C(OC)C(OC)=C1)C2=C(NC(C3=CC4=C(C=C(OC)C=C4)OC3=O)=O)C=CC=C2	0	0	0	0	0	0	0	0	0	0	0	0	0	0	0	0	0	0	0	0	1	0	0	0	0	0	0	0	0	0	0	0	0	0	0	0	0	0	0	0	1	1	0	0	0	1	1	1
Acryloylphenylcarboxamide derivative 38	O=C(/C=C/C1=CC=CC(Cl)=C1)C2=C(NC(C3=CC(Cl)=CC=C3)=O)C=CC=C2	0	0	0	0	0	0	0	0	0	0	0	0	0	0	0	0	0	0	0	1	0	0	0	0	0	0	0	0	0	0	0	0	0	0	0	0	0	0	0	0	1	1	0	0	0	0	0	1
Tetradroisoquinoline derivative	COC1=C(OC)C=C(CN(CCC2=CC=C([N+]([O-])=O)C=C2)CC3)C3=C1	0	0	0	0	0	0	0	0	1	0	0	0	0	0	0	0	0	0	0	0	1	0	0	0	0	0	0	0	0	0	0	0	0	0	0	0	0	0	0	0	1	0	0	0	0	1	1	1
Tetradroisoquinoline derivative 2	O=[N+](C(C=C1)=CC=C1CCN2CC3=CC=CC=C3CC2)[O-]	0	0	0	0	0	0	0	0	1	0	0	0	0	0	0	0	0	0	0	0	0	0	0	0	0	0	0	0	0	0	0	0	0	0	0	0	0	0	0	0	1	0	0	0	0	0	0	1
Tetradroisoquinoline derivative 3	COC1=C(OC)C=C(CN(CCC2=CC=C(N)C=C2)CC3)C3=C1	0	0	0	0	0	0	0	0	1	0	0	0	0	0	1	0	0	0	0	0	1	0	0	0	0	0	0	0	0	0	0	0	0	0	0	0	0	0	0	0	1	0	0	0	0	1	1	1
Tetradroisoquinoline derivative 4	NC(C=C1)=CC=C1CCN2CC3=CC=CC=C3CC2	0	0	0	0	0	0	0	0	1	0	0	0	0	0	1	0	0	0	0	0	0	0	0	0	0	0	0	0	0	0	0	0	0	0	0	0	0	0	0	0	1	0	0	0	0	0	0	1
Tariquidar analog scaffold 1d (compound 33b)	O=C(NC1=C(N)C=CC=C1)NC2=CC=C(C=C2)CCN3CC4=CC=CC=C4CC3	0	0	0	0	0	0	0	0	1	0	0	0	0	0	1	0	0	0	0	0	0	0	0	0	0	0	0	0	0	0	0	0	0	0	0	0	0	0	0	0	1	0	0	0	0	0	0	1
Tariquidar analog scaffold 1e (compound 33a)	O=C(NC1=C(N)C=CC=C1)NC(C=C2)=CC=C2CCN3CC4=CC(OC)=C(OC)C=C4CC3	0	0	0	0	0	0	0	0	1	0	0	0	0	0	1	0	0	0	0	0	1	0	0	0	0	0	0	0	0	0	0	0	0	0	0	0	0	0	0	0	1	0	0	0	0	1	1	1
Tariquidar analog scaffold 1f (compound 35)	O=C(NC1=CC=C(N)C=C1)NC(C=C2)=CC=C2CCN3CC4=CC(OC)=C(OC)C=C4CC3	0	0	0	0	0	0	0	0	1	0	0	0	0	0	1	0	0	0	0	0	1	0	0	0	0	0	0	0	0	0	0	0	0	0	0	0	0	0	0	0	1	0	0	0	0	1	1	1
Tariquidar analog scaffold 2a (compound 5 b; WK-X-15; compound 8)	O=C(C1=CC=CC=C1[N+]([O-])=O)NC(C=C2)=CC=C2CCN3CC4=CC=CC=C4CC3	0	0	0	0	0	0	0	0	1	0	0	0	0	0	0	0	0	0	0	0	0	0	0	0	0	0	0	0	0	0	0	0	0	0	0	0	0	0	0	0	1	1	0	0	0	0	0	1
2-Arylthiazole derivative 7a	C1(C2=NC(CN3CCN(C4CCCCC4)CC3)=CS2)=CC=CC=C1	0	0	0	0	0	0	0	0	0	0	0	0	0	0	0	0	0	0	0	0	0	0	1	0	0	0	0	0	0	0	0	0	0	0	0	0	0	0	0	0	0	0	0	0	1	0	0	1
2-Aryloxazole derivative 6j	COC1=CC(C2=NC(CN3CCN(C4CCCCC4)CC3)=CO2)=CC=C1	0	0	0	0	0	0	0	0	0	0	0	0	0	0	0	0	0	0	0	0	1	0	1	0	0	0	0	0	0	0	0	0	0	0	0	0	0	0	0	0	0	0	0	0	1	1	1	1
Tetradroisoquinolinoquinoline derivative 5	COC1=CC(C2)=C(C=C1OC)CCN2CCCOC3=CC=NC4=CC=CC=C43	0	0	0	0	1	0	0	0	1	0	0	0	0	0	0	0	0	0	0	0	1	0	0	0	0	0	0	1	0	0	0	0	0	0	0	0	0	0	0	0	0	0	0	0	0	1	1	1
Tetradroisoquinolinoquinoline derivative 8	COC1=CC(C2)=C(C=C1OC)CCN2C(COC3=NC4=CC=CC=C4C=C3)=O	0	0	0	0	1	0	0	0	1	0	0	0	0	0	0	0	0	0	0	0	1	0	0	0	0	0	0	1	0	0	0	0	0	0	0	0	0	0	0	0	0	0	0	0	0	1	1	1
Phenethyltetrahydroisoquinoline derivative 11	COC1=CC(CCN(CCC2=CC=C(OC(C3C(C=CC=C4)=C4C5=C3C=CC=C5)=O)C=C2)C6)=C6C=C1OC	0	0	0	0	0	0	0	0	1	0	0	0	0	0	0	0	0	0	0	0	1	0	0	0	0	0	0	0	0	0	0	0	0	0	0	0	0	0	0	0	0	0	0	0	0	1	1	1
Biphenyltetraisoquinoline derivative 5f	COC1=C(OC)C=C(CN(CC2=CC([N+]([O-])=O)=C(C3=CC=C(O)C=C3)C=C2)CC4)C4=C1	0	0	0	0	0	0	0	0	1	0	0	0	0	0	0	0	0	0	0	0	1	0	0	0	0	0	0	0	0	0	0	0	0	0	0	0	0	0	0	0	1	0	0	0	0	1	1	1
Biphenyltetraisoquinoline derivative 12c	COC1=C(OC)C=C(CN(CC2=CC=C(C3=CC([N+]([O-])=O)=C(O)C=C3)C=C2)CC4)C4=C1	0	0	0	0	0	0	0	0	1	0	0	0	0	0	0	0	0	0	0	0	1	0	0	0	0	0	0	0	0	0	0	0	0	0	0	0	0	0	0	0	1	0	0	0	0	1	1	1
Hispidulin	COC1=C(C=C2C(=C1O)C(=O)C=C(O2)C3=CC=C(C=C3)O)O	0	0	0	0	0	0	0	0	0	0	1	0	0	0	0	0	0	0	0	0	1	0	0	0	0	0	0	0	0	0	0	0	0	0	0	0	0	0	0	0	0	0	0	0	0	1	1	1
ZINC91690409	C(N1CCC(CC1)c1nnc(Cn2ccnc2)n1C1CC1)c1ccccn1	0	0	0	0	0	0	0	0	0	0	0	0	0	0	0	0	0	0	0	0	0	0	0	0	1	0	0	1	0	0	0	0	0	0	0	0	1	0	0	0	0	0	0	0	0	0	0	0
ZINC12242582	CC(=O)N[C@H]1[C@H](OCc2ccccn2)C2(CCN(CC2)C(=O)c2ccc3[nH]cnc3c2)c2ccccc12	0	0	0	0	0	0	0	0	0	0	0	0	0	0	0	0	0	0	0	0	0	0	0	0	1	0	0	1	0	0	0	0	0	0	0	0	1	0	0	0	0	1	0	0	0	0	0	1
ZINC82121286	N#Cc1ccccc1CN1CCC(Cc2nncn2-c2ccccc2)CC1	0	0	0	0	0	0	0	0	0	0	0	0	0	0	0	0	0	0	0	0	0	1	0	0	1	0	0	0	0	0	0	0	0	0	0	0	0	0	0	0	1	0	0	0	0	0	0	1
ZINC23736071	O=C(N1CCN(Cc2cccs2)CC1)c1cc(nc2ccccc12)-c1cccnc1	0	0	0	0	1	0	0	0	0	0	0	0	0	0	0	0	0	0	0	0	0	0	1	0	0	0	0	1	1	0	0	0	0	0	0	0	0	0	0	0	0	0	0	0	1	0	0	0
ZINC32748277	Fc1ccc(cc1)-c1nnc(SCC(=O)N2CCN(Cc3ccc4OCCc4c3)CC2)o1	0	0	0	0	0	0	0	0	0	0	0	0	0	0	0	0	0	0	1	0	0	0	1	0	0	0	0	0	0	0	0	0	0	0	0	0	0	0	0	0	0	0	0	0	1	0	1	1
ZINC23735541	O=C(N1CCN(Cc2cccs2)CC1)c1cn(Cc2ccccc2)nc1-c1cccnc1	0	0	0	0	0	0	0	0	0	0	0	0	0	0	0	0	0	0	0	0	0	0	1	0	0	0	0	1	1	0	0	0	0	0	0	0	0	0	0	1	0	0	0	0	1	0	0	1
ZINC23796964	O=C(N1CCN(Cc2ccc(cc2)C#N)CC1)c1cn(Cc2ccccc2)nc1-c1cccnc1	0	0	0	0	0	0	0	0	0	0	0	0	0	0	0	0	0	0	0	0	0	1	1	0	0	0	0	1	0	0	0	0	0	0	0	0	0	0	0	1	0	0	0	0	1	0	0	1
ZINC12751170	O=C(C1CCN(CC1)C(=O)c1ccc(cc1)-n1cccn1)c1ccc2OCCOc2c1	0	0	0	0	0	0	0	0	0	0	0	0	0	0	0	0	0	0	0	0	0	0	0	0	1	0	0	0	0	0	0	0	0	0	0	0	0	0	0	1	1	1	0	0	0	0	1	1
ZINC43203317	C[C@]1(CCCN1c1nc(Nc2cc([nH]n2)C2CC2)c2cccn2n1)C(=O)Nc1ccc(F)nc1	0	0	0	0	0	0	0	0	0	0	0	0	0	0	0	0	0	0	1	0	0	0	0	0	0	0	1	1	0	0	0	1	0	0	0	0	0	0	0	1	0	0	0	0	0	0	0	0
ZINC23983772	Cc1ccccc1-n1c(SCC(=O)N2CCN(Cc3ccccc3)CC2)nnc1-c1cccnc1	0	0	0	0	0	0	0	0	0	0	0	0	0	0	0	0	0	0	0	0	0	0	1	0	0	0	0	1	0	0	0	0	0	0	0	0	0	0	0	0	1	0	0	0	1	0	0	1
ZINC22358635	Cc1ccccc1-n1nnnc1SCC(=O)N1CCN(Cc2ccccc2)CC1	0	0	0	0	0	0	0	0	0	0	0	0	0	0	0	0	0	0	0	0	0	0	1	0	0	0	0	0	0	0	0	0	0	0	0	0	0	0	0	0	1	0	0	0	1	0	0	1
ZINC13330664	Fc1ccccc1N1CCN(Cc2csc(n2)-c2ccc3OCOc3c2)CC1	0	0	0	0	0	0	0	0	0	0	0	0	0	0	0	0	0	0	1	0	0	0	1	0	0	0	0	0	0	0	0	0	0	0	0	0	0	0	0	0	1	0	0	0	1	0	1	1
ZINC09764259	CCCc1cc(N2CCN(CCOc3cccc4ccccc34)CC2)n2nc3nc(C)cc(C)c3c2n1	0	0	0	0	0	0	0	0	0	0	0	0	0	0	0	0	0	0	0	0	0	0	1	0	0	1	0	1	0	0	0	0	0	0	0	0	0	0	0	1	0	0	0	0	1	0	1	1
ZINC02195896	Cc1ccc(cc1)S(=O)(=O)C(C#N)c1nc2ccccc2nc1N1CCN(Cc2ccccc2)CC1	0	0	0	0	0	0	0	1	0	0	0	0	0	0	0	0	0	0	0	0	0	1	1	0	0	0	0	0	0	0	0	0	0	0	0	0	0	0	0	0	0	0	0	0	1	0	0	1
Quinazoline analog 17	O=[N+]([O-])C1=CC=C(OC2=NC(C3=CC=CC=C3)=NC4=CC=CC=C42)C=C1	0	0	0	1	0	0	0	0	0	0	0	0	0	0	0	0	0	0	0	0	0	0	0	0	0	1	0	0	0	0	0	0	0	0	0	0	0	0	0	0	1	0	0	0	0	0	1	1
Dasatinib	CC1=C(C(=CC=C1)Cl)NC(=O)C2=CN=C(S2)NC3=NC(=NC(=C3)N4CCN(CC4)CCO)C	0	0	0	0	0	0	0	0	0	0	0	0	0	0	0	0	0	0	0	1	0	0	1	0	0	1	0	0	0	0	0	0	0	0	0	0	0	0	0	0	1	0	0	0	1	0	0	1
Dinaciclib	CCC1=C2N=C(C=C(N2N=C1)NCC3=C[N+](=CC=C3)[O-])N4CCCC[C@H]4CCO	0	0	0	0	0	0	0	0	0	0	0	0	0	0	0	0	0	0	0	0	0	0	0	0	1	1	0	1	0	0	0	0	0	0	0	0	0	0	0	1	0	0	0	0	0	0	0	0
Tyrphostin RG14620	C1=CC(=CN=C1)/C(=C/C2=CC(=CC(=C2)Cl)Cl)/C#N	0	0	0	0	0	0	0	0	0	0	0	0	0	0	0	0	0	0	0	1	0	1	0	0	0	0	0	1	0	0	0	0	0	0	0	0	0	0	0	0	0	0	0	0	0	0	0	1
Chalcone derivative 28	OC1=CC=C(C(/C=C/C2=CC=C(C=C2)OCC3=CC=C(C=C3)Cl)=O)C=C1	0	0	0	0	0	0	0	0	0	0	0	0	0	0	0	0	0	0	0	1	0	0	0	0	0	0	0	0	0	0	0	0	0	0	0	0	0	0	0	0	0	1	0	0	0	0	1	1
Chalcone derivative 29	OC1=CC=C(C(/C=C/C2=CC=C(C=C2)OCC3=CC=C(C=C3Cl)Cl)=O)C=C1	0	0	0	0	0	0	0	0	0	0	0	0	0	0	0	0	0	0	0	1	0	0	0	0	0	0	0	0	0	0	0	0	0	0	0	0	0	0	0	0	0	1	0	0	0	0	1	1
Chalcone derivative 30	OC1=CC=C(C(/C=C/C2=CC=CO2)=O)C=C1	0	0	0	0	0	0	0	0	0	0	0	0	0	0	0	0	0	0	0	0	0	0	0	0	0	0	0	0	0	0	0	0	0	0	0	0	0	1	0	0	0	1	0	0	0	0	1	1
Chalcone derivative 31	OC1=CC=C(C(/C=C/C2=CC=CS2)=O)C=C1	0	0	0	0	0	0	0	0	0	0	0	0	0	0	0	0	0	0	0	0	0	0	0	0	0	0	0	0	1	0	0	0	0	0	0	0	0	0	0	0	0	1	0	0	0	0	1	1
Chalcone derivative 32	OC1=CC=CC=C1C(/C=C/C2=CC=CO2)=O	0	0	0	0	0	0	0	0	0	0	0	0	0	0	0	0	0	0	0	0	0	0	0	0	0	0	0	0	0	0	0	0	0	0	0	0	0	1	0	0	0	1	0	0	0	0	1	1
Chalcone derivative 33	OC1=CC=CC=C1C(/C=C/C2=CC=CS2)=O	0	0	0	0	0	0	0	0	0	0	0	0	0	0	0	0	0	0	0	0	0	0	0	0	0	0	0	0	1	0	0	0	0	0	0	0	0	0	0	0	0	1	0	0	0	0	1	1
Chalcone derivative 56	O=C(NC1=CC2=C(C(OC2)=O)C=C1)COC3=CC=CC(C(/C=C/C4=CC=C(OC)C(OC)=C4)=O)=C3	0	0	0	0	0	0	0	0	0	0	0	0	0	0	0	0	0	0	0	0	1	0	0	0	0	0	0	0	0	0	0	0	0	0	0	0	0	0	0	0	1	1	0	0	0	1	1	1
Chalcone derivative 58	O=C(NC1=CC2=C(C(OC2)=O)C=C1)COC3=CC=C(C(/C=C/C4=CC=CC=C4)=O)C=C3	0	0	0	0	0	0	0	0	0	0	0	0	0	0	0	0	0	0	0	0	0	0	0	0	0	0	0	0	0	0	0	0	0	0	0	0	0	0	0	0	1	1	0	0	0	0	1	1
Chalcone derivative 59	O=C(NC1=CC2=C(C(OC2)=O)C=C1)COC3=CC=C(C(/C=C/C4=CC=CC(OC)=C4)=O)C=C3	0	0	0	0	0	0	0	0	0	0	0	0	0	0	0	0	0	0	0	0	1	0	0	0	0	0	0	0	0	0	0	0	0	0	0	0	0	0	0	0	1	1	0	0	0	1	1	1
Chalcone derivative 60	O=C(C1=CC=C(OCC(NC(C=C2)=CC3=C2C(OC3)=O)=O)C=C1)/C=C/C4=CC=C(OC)C=C4	0	0	0	0	0	0	0	0	0	0	0	0	0	0	0	0	0	0	0	0	1	0	0	0	0	0	0	0	0	0	0	0	0	0	0	0	0	0	0	0	1	1	0	0	0	1	1	1
Chalcone derivative 63	O=C(NC1=CC2=C(C(OC2)=O)C=C1)COC3=CC=C(C(/C=C/C4=CC(OC)=C(OC)C(OC)=C4)=O)C=C3OC	0	0	0	0	0	0	0	0	0	0	0	0	0	0	0	0	0	1	0	0	1	0	0	0	0	0	0	0	0	0	0	0	0	0	0	0	0	0	0	0	1	1	0	0	0	1	1	1
Chalcone derivative 64	O=C(NC1=CC2=C(C(OC2)=O)C=C1)COC3=CC=C(C(/C=C/C4=CC=C([N+]([O-])=O)C=C4)=O)C=C3	0	0	0	0	0	0	0	0	0	0	0	0	0	0	0	0	0	0	0	0	0	0	0	0	0	0	0	0	0	0	0	0	0	0	0	0	0	0	0	0	1	1	0	0	0	0	1	1
Chalcone derivative 65	O=C(NC1=CC2=C(C(OC2)=O)C=C1)COC3=CC=C(C(/C=C/C4=C(F)C=CC=C4F)=O)C=C3	0	0	0	0	0	0	0	0	0	0	0	0	0	0	0	0	0	0	1	0	0	0	0	0	0	0	0	0	0	0	0	0	0	0	0	0	0	0	0	0	1	1	0	0	0	0	1	1
Chalcone derivative 66	O=C1OCC2=C1C=CC(NC(COC3=CC=C(C(/C=C/C4=CC=CC=C4Cl)=O)C=C3)=O)=C2	0	0	0	0	0	0	0	0	0	0	0	0	0	0	0	0	0	0	0	1	0	0	0	0	0	0	0	0	0	0	0	0	0	0	0	0	0	0	0	0	1	1	0	0	0	0	1	1
Chalcone derivative 67	O=C(OC1)C2=C1C=C(NC(COC3=CC=C(C(/C=C/C4=CC=C(OCC)C=C4)=O)C=C3)=O)C=C2	0	0	0	0	0	0	0	0	0	0	0	0	0	0	0	0	0	0	0	0	0	0	0	0	0	0	0	0	0	0	0	0	0	0	0	0	0	0	0	0	1	1	0	0	0	0	1	1
Chalcone derivative 68	O=C(OC1)C2=C1C=C(NC(COC3=CC=C(C(/C=C/C4=CC=C(OCCC)C=C4)=O)C=C3)=O)C=C2	0	0	0	0	0	0	0	0	0	0	0	0	0	0	0	0	0	0	0	0	0	0	0	0	0	0	0	0	0	0	0	0	0	0	0	0	0	0	0	0	1	1	0	0	0	0	1	1
Chalcone derivative 69	O=C(OC1)C2=C1C=C(NC(COC3=CC=C(C(/C=C/C4=CC=C(OCCCC)C=C4)=O)C=C3)=O)C=C2	0	0	0	0	0	0	0	0	0	0	0	0	0	0	0	0	0	0	0	0	0	0	0	0	0	0	0	0	0	0	0	0	0	0	0	0	0	0	0	0	1	1	0	0	0	0	1	1
Chalcone derivative 70	O=C(OC1)C2=C1C=C(NC(COC3=CC=C(C(/C=C/C4=CC=C(OCC5=CC=CC=C5)C=C4)=O)C=C3)=O)C=C2	0	0	0	0	0	0	0	0	0	0	0	0	0	0	0	0	0	0	0	0	0	0	0	0	0	0	0	0	0	0	0	0	0	0	0	0	0	0	0	0	1	1	0	0	0	0	1	1
Chalcone derivative 71	O=C(OC1)C2=C1C=C(NC(COC3=CC=C(C(/C=C/C4=CC=C(OCC5=CC=C(Cl)C=C5)C=C4)=O)C=C3)=O)C=C2	0	0	0	0	0	0	0	0	0	0	0	0	0	0	0	0	0	0	0	1	0	0	0	0	0	0	0	0	0	0	0	0	0	0	0	0	0	0	0	0	1	1	0	0	0	0	1	1
Chalcone derivative 72	O=C(OC1)C2=C1C=C(NC(COC3=CC=C(C(/C=C/C4=CC=C(OCC5=C(Cl)C=C(Cl)C=C5)C=C4)=O)C=C3)=O)C=C2	0	0	0	0	0	0	0	0	0	0	0	0	0	0	0	0	0	0	0	1	0	0	0	0	0	0	0	0	0	0	0	0	0	0	0	0	0	0	0	0	1	1	0	0	0	0	1	1
Chalcone derivative 73	O=C(NC1=CC2=C(C(OC2)=O)C=C1)COC3=CC=C(C(/C=C/C4=CC=CO4)=O)C=C3	0	0	0	0	0	0	0	0	0	0	0	0	0	0	0	0	0	0	0	0	0	0	0	0	0	0	0	0	0	0	0	0	0	0	0	0	0	1	0	0	1	1	0	0	0	0	1	1
Chalcone derivative 74	O=C1OCC2=C1C=CC(NC(COC3=CC=C(C(/C=C/C4=CC=CS4)=O)C=C3)=O)=C2	0	0	0	0	0	0	0	0	0	0	0	0	0	0	0	0	0	0	0	0	0	0	0	0	0	0	0	0	1	0	0	0	0	0	0	0	0	0	0	0	1	1	0	0	0	0	1	1
Chalcone derivative 75	O=C1OCC2=C1C=CC(NC(COC3=CC=C(/C=C/C(C4=CC=C(F)C=C4)=O)C=C3)=O)=C2	0	0	0	0	0	0	0	0	0	0	0	0	0	0	0	0	0	0	1	0	0	0	0	0	0	0	0	0	0	0	0	0	0	0	0	0	0	0	0	0	1	1	0	0	0	0	1	1
Chalcone derivative 76	O=C(COC1=CC=C(C(/C=C/C2=CC=C(OC)C=C2)=O)C=C1)NCC3=CC4=C(OCO4)C=C3	0	0	0	0	0	0	0	0	0	0	0	0	0	0	0	0	0	0	0	0	1	0	0	0	0	0	0	0	0	0	0	0	0	0	0	0	0	0	0	0	0	1	0	0	0	1	1	1
Chalcone derivative 78	O=C(COC1=CC=C(C(/C=C/C2=C(F)C=CC=C2F)=O)C=C1)NCC3=CC4=C(OCO4)C=C3	0	0	0	0	0	0	0	0	0	0	0	0	0	0	0	0	0	0	1	0	0	0	0	0	0	0	0	0	0	0	0	0	0	0	0	0	0	0	0	0	0	1	0	0	0	0	1	1
Chalcone derivative 79	O=C(COC1=CC=C(C(/C=C/C2=CC=C(OCC)C=C2)=O)C=C1)NCC3=CC4=C(OCO4)C=C3	0	0	0	0	0	0	0	0	0	0	0	0	0	0	0	0	0	0	0	0	0	0	0	0	0	0	0	0	0	0	0	0	0	0	0	0	0	0	0	0	0	1	0	0	0	0	1	1
Flavone derivative 94	O=C(NC1=CC2=C(C(OC2)=O)C=C1)COC3=C(C4=CC=CC=C4)OC5=C(C=CC=C5)C3=O	0	0	0	0	0	0	0	0	0	0	1	0	0	0	0	0	0	0	0	0	0	0	0	0	0	0	0	0	0	0	0	0	0	0	0	0	0	0	0	0	1	1	0	0	0	0	0	1
Flavone derivative 95	O=C(NC1=CC2=C(C(OC2)=O)C=C1)COC3=C(C4=CC=C(C)C=C4)OC5=C(C=CC=C5)C3=O	0	0	0	0	0	0	0	0	0	0	1	0	0	0	0	0	0	0	0	0	0	0	0	0	0	0	0	0	0	0	0	0	0	0	0	0	0	0	0	0	1	1	0	0	0	0	0	1
Flavone derivative 96	O=C(NC1=CC2=C(C(OC2)=O)C=C1)COC3=C(C4=CC=C(OC)C=C4)OC5=C(C=CC=C5)C3=O	0	0	0	0	0	0	0	0	0	0	1	0	0	0	0	0	0	0	0	0	1	0	0	0	0	0	0	0	0	0	0	0	0	0	0	0	0	0	0	0	1	1	0	0	0	1	1	1
Flavone derivative 97	O=C(NC1=CC2=C(C(OC2)=O)C=C1)COC3=C(C4=CC=C(OC)C(OC)=C4)OC5=C(C=CC=C5)C3=O	0	0	0	0	0	0	0	0	0	0	1	0	0	0	0	0	0	0	0	0	1	0	0	0	0	0	0	0	0	0	0	0	0	0	0	0	0	0	0	0	1	1	0	0	0	1	1	1
Flavone derivative 100	O=C(NC1=CC2=C(C(OC2)=O)C=C1)COC3=C(C4=CC=CO4)OC5=C(C=CC=C5)C3=O	0	0	0	0	0	0	0	0	0	0	1	0	0	0	0	0	0	0	0	0	0	0	0	0	0	0	0	0	0	0	0	0	0	0	0	0	0	1	0	0	1	1	0	0	0	0	0	1
Flavone derivative 101	O=C(NC1=CC2=C(C(OC2)=O)C=C1)COC3=C(C4=CC=CS4)OC5=C(C=CC=C5)C3=O	0	0	0	0	0	0	0	0	0	0	1	0	0	0	0	0	0	0	0	0	0	0	0	0	0	0	0	0	1	0	0	0	0	0	0	0	0	0	0	0	1	1	0	0	0	0	0	1
Flavone derivative 102	O=C1C2=CC=CC=C2OC(OCC(NC3=CC=C(Br)C=C3)=O)=C1C4=CC=C(OC)C=C4	0	0	0	0	0	0	0	0	0	0	1	0	0	0	0	0	0	0	0	0	1	0	0	0	0	0	0	0	0	0	0	0	0	0	0	0	0	0	0	0	1	0	0	0	0	1	1	1
Flavone derivative 103	O=C1C2=CC=CC=C2OC(OCC(NC3=CC=C(Br)C=C3)=O)=C1C4=CC=C(C)C=C4	0	0	0	0	0	0	0	0	0	0	1	0	0	0	0	0	0	0	0	0	0	0	0	0	0	0	0	0	0	0	0	0	0	0	0	0	0	0	0	0	1	0	0	0	0	0	0	1
Flavone derivative 107	O=C1C2=CC=CC=C2OC(OCC(NC3=C(C=CC=C4)C4=CC=C3)=O)=C1C5=CC(OC)=C(OC)C(OC)=C5	0	0	0	0	0	0	0	0	0	0	1	0	0	0	0	0	0	1	0	0	1	0	0	0	0	0	0	0	0	0	0	0	0	0	0	0	0	0	0	0	1	0	0	0	0	1	1	1
5-Oxo-hexahydroquinoline C1	CC1=C(C(OCCC2=CC=CC=N2)=O)C(C3=CC([N+]([O-])=O)=CC=C3)C4=C(CCCC4=O)N1	0	0	0	0	0	0	0	0	0	0	0	0	0	0	0	0	0	0	0	0	0	0	0	0	0	0	0	1	0	0	0	0	0	0	0	0	0	0	0	0	1	0	0	0	0	0	0	1
5-Oxo-hexahydroquinoline C2	CC1=C(C(OCCC2=CC=CC=N2)=O)C(C3=CC=C(OC)C=C3)C4=C(CCCC4=O)N1	0	0	0	0	0	0	0	0	0	0	0	0	0	0	0	0	0	0	0	0	1	0	0	0	0	0	0	1	0	0	0	0	0	0	0	0	0	0	0	0	0	0	0	0	0	1	1	1
5-Oxo-hexahydroquinoline C3	CC1=C(C(OCCC2=CC=CC=N2)=O)C(C3=CC=C(Cl)C=C3)C4=C(CCCC4=O)N1	0	0	0	0	0	0	0	0	0	0	0	0	0	0	0	0	0	0	0	1	0	0	0	0	0	0	0	1	0	0	0	0	0	0	0	0	0	0	0	0	0	0	0	0	0	0	0	1
5-Oxo-hexahydroquinoline C4	CC1=C(C(OCCC2=CC=CC=N2)=O)C(C3=C(Cl)C=C(Cl)C=C3)C4=C(CCCC4=O)N1	0	0	0	0	0	0	0	0	0	0	0	0	0	0	0	0	0	0	0	1	0	0	0	0	0	0	0	1	0	0	0	0	0	0	0	0	0	0	0	0	0	0	0	0	0	0	0	1
5-Oxo-hexahydroquinoline C5	CC1=C(C(OCCC2=CC=CC=N2)=O)C(C3=C(Cl)C(Cl)=CC=C3)C4=C(CCCC4=O)N1	0	0	0	0	0	0	0	0	0	0	0	0	0	0	0	0	0	0	0	1	0	0	0	0	0	0	0	1	0	0	0	0	0	0	0	0	0	0	0	0	0	0	0	0	0	0	0	1
5-Oxo-hexahydroquinoline D1	CC1=C(C(OCCCC2=CC=CC=N2)=O)C(C3=CC([N+]([O-])=O)=CC=C3)C4=C(CCCC4=O)N1	0	0	0	0	0	0	0	0	0	0	0	0	0	0	0	0	0	0	0	0	0	0	0	0	0	0	0	1	0	0	0	0	0	0	0	0	0	0	0	0	1	0	0	0	0	0	0	1
5-Oxo-hexahydroquinoline D4	CC1=C(C(OCCCC2=CC=CC=N2)=O)C(C3=CC(F)=CC=C3)C4=C(CCCC4=O)N1	0	0	0	0	0	0	0	0	0	0	0	0	0	0	0	0	0	0	1	0	0	0	0	0	0	0	0	1	0	0	0	0	0	0	0	0	0	0	0	0	0	0	0	0	0	0	0	1
Tariquidar-Keton 17 b	O=C(C1=CC=CC(NC(C2=CC=C3C=CC=CC3=N2)=O)=C1)CN4CC(C=C(OCCOC)C(OC)=C5)=C5CC4	0	0	0	0	1	0	0	0	1	0	0	0	0	0	0	0	0	0	0	0	1	0	0	0	0	0	0	1	0	0	0	0	0	0	0	0	0	0	0	0	1	1	0	0	0	1	1	1
Tariquidar-Keton 17 e	O=C(C1=CC=C(C)C(NC(C2=CC=C3C=CC=CC3=N2)=O)=C1)CN4CC(C=C(OCCCOC)C(OC)=C5)=C5CC4	0	0	0	0	1	0	0	0	1	0	0	0	0	0	0	0	0	0	0	0	1	0	0	0	0	0	0	1	0	0	0	0	0	0	0	0	0	0	0	0	1	1	0	0	0	1	1	1
Tetrahydrocurcumin	O=C(CC(CCC1=CC=C(O)C(OC)=C1)=O)CCC2=CC(OC)=C(O)C=C2	0	0	0	0	0	0	0	0	0	0	0	0	0	0	0	0	0	0	0	0	1	0	0	0	0	0	0	0	0	0	0	0	0	0	0	0	0	0	0	0	0	0	0	0	0	1	1	1
Astemizole	COC1=CC=C(C=C1)CCN2CCC(CC2)NC3=NC4=CC=CC=C4N3CC5=CC=C(C=C5)F	0	0	0	0	0	0	0	0	0	0	0	0	0	0	0	0	0	0	1	0	1	0	0	0	1	0	0	0	0	0	0	0	0	0	0	0	1	0	0	0	0	0	0	0	0	1	1	1
Benzbromarone	CCC1=C(C2=CC=CC=C2O1)C(=O)C3=CC(=C(C(=C3)Br)O)Br	0	0	0	0	0	0	0	0	0	0	0	0	0	0	0	0	0	0	0	0	0	0	0	0	0	0	0	0	0	0	0	0	0	0	0	0	0	1	0	0	0	1	0	0	0	0	1	1
Dicumarol	C1=CC=C2C(=C1)C(=C(C(=O)O2)CC3=C(C4=CC=CC=C4OC3=O)O)O	0	0	0	0	0	0	0	0	0	0	0	0	0	0	0	0	0	0	0	0	0	0	0	0	0	0	0	0	0	0	0	0	0	0	0	0	0	0	0	0	0	0	0	0	0	0	0	0
Mifepristone	CC#C[C@@]1(CC[C@@H]2[C@@]1(C[C@@H](C3=C4CCC(=O)C=C4CC[C@@H]23)C5=CC=C(C=C5)N(C)C)C)O	0	0	0	0	0	0	0	0	0	0	0	0	0	0	0	0	0	0	0	0	0	0	0	0	0	0	0	0	0	0	0	0	0	0	0	0	0	0	0	0	1	0	0	0	0	0	0	1
Nicergoline	CN1C[C@@H](C[C@]2([C@H]1CC3=CN(C4=CC=CC2=C34)C)OC)COC(=O)C5=CC(=CN=C5)Br	0	0	0	0	0	0	0	0	0	0	0	0	0	0	0	0	1	0	0	0	1	0	0	0	1	0	1	1	0	0	0	0	0	0	0	0	0	0	0	0	0	0	0	0	0	0	0	1
Reserpine	CO[C@H]1[C@@H](C[C@@H]2CN3CCC4=C([C@H]3C[C@@H]2[C@@H]1C(=O)OC)NC5=C4C=CC(=C5)OC)OC(=O)C6=CC(=C(C(=C6)OC)OC)OC	0	0	0	0	0	0	0	0	0	0	0	0	0	0	0	0	1	1	0	0	1	0	0	0	1	0	1	0	0	0	0	0	0	0	0	0	0	0	0	0	0	1	0	0	0	1	1	1
Stilbene derivative 1	COC(C=C1)=CC=C1/C=C/C2=CC=CC=C2	0	0	0	0	0	0	0	0	0	0	0	0	0	0	0	0	0	0	0	0	1	0	0	0	0	0	0	0	0	0	0	0	0	0	0	0	0	0	0	0	0	0	0	0	0	1	1	1
Stilbene derivative 2	COC1=CC(OC)=CC(/C=C/C2=CC=CC=C2)=C1	0	0	0	0	0	0	0	0	0	0	0	0	0	0	0	0	0	0	0	0	1	0	0	0	0	0	0	0	0	0	0	0	0	0	0	0	0	0	0	0	0	0	0	0	0	1	1	1
Stilbene derivative 3	COC1=CC=CC(/C=C/C2=CC=C(OC)C=C2)=C1OC	0	0	0	0	0	0	0	0	0	0	0	0	0	0	0	0	0	0	0	0	1	0	0	0	0	0	0	0	0	0	0	0	0	0	0	0	0	0	0	0	0	0	0	0	0	1	1	1
Stilbene derivative 4	COC1=CC(OC)=CC(/C=C/C2=CC=C(OC)C=C2)=C1	0	0	0	0	0	0	0	0	0	0	0	0	0	0	0	0	0	0	0	0	1	0	0	0	0	0	0	0	0	0	0	0	0	0	0	0	0	0	0	0	0	0	0	0	0	1	1	1
Stilbene derivative 6	COC1=CC(OC)=CC(/C=C/C2=CC=C(OC)C=C2)=C1OC	0	0	0	0	0	0	0	0	0	0	0	0	0	0	0	0	0	0	0	0	1	0	0	0	0	0	0	0	0	0	0	0	0	0	0	0	0	0	0	0	0	0	0	0	0	1	1	1
Stilbene derivative 11	COC1=CC(OC)=CC(/C=C/C2=CC(OC)=CC(OC)=C2)=C1OC	0	0	0	0	0	0	0	0	0	0	0	0	0	0	0	0	0	0	0	0	1	0	0	0	0	0	0	0	0	0	0	0	0	0	0	0	0	0	0	0	0	0	0	0	0	1	1	1
Jadomycin DNV	CCC[C@@H]1C(=O)OC2N1C3=C(C4=C2C=C(C=C4O)C)C(=O)C5=C(C3=O)C(=CC=C5)O[C@H]6C[C@H]([C@H]([C@@H](O6)C)O)O	0	0	0	0	0	0	0	0	0	0	0	0	0	0	0	0	0	0	0	0	0	0	0	0	0	0	0	0	0	0	0	0	0	1	0	0	0	0	0	0	0	1	0	0	0	0	1	1
Jadomycin B	CC[C@H](C)[C@H]1C(=O)O[C@@H]2N1C3=C(C4=C2C=C(C=C4O)C)C(=O)C5=C(C3=O)C(=CC=C5)O[C@H]6C[C@H]([C@H]([C@@H](O6)C)O)O	0	0	0	0	0	0	0	0	0	0	0	0	0	0	0	0	0	0	0	0	0	0	0	0	0	0	0	0	0	0	0	0	0	1	0	0	0	0	0	0	0	1	0	0	0	0	1	1
Jadomycin L	O=C(O[C@@H]1N2C3=C(C(C4=C(C(O[C@H]5C[C@@H](O)[C@@H](O)[C@H](C)O5)=CC=C4)C3=O)=O)C6=C1C=C(C)C=C6O)[C@@H]2CC(C)C	0	0	0	0	0	0	0	0	0	0	0	0	0	1	0	0	0	0	0	0	0	0	0	0	0	0	0	0	0	0	0	0	0	1	0	0	0	0	0	0	0	1	0	0	0	0	1	1
AT-7519	C1CNCCC1NC(=O)C2=C(C=NN2)NC(=O)C3=C(C=CC=C3Cl)Cl	0	0	0	0	0	0	0	0	0	0	0	0	0	0	0	0	0	0	0	1	0	0	0	0	1	0	0	0	0	0	0	0	0	0	0	0	0	0	0	1	0	1	0	0	0	0	0	1
SNS-032	CC(C)(C)C1=CN=C(O1)CSC2=CN=C(S2)NC(=O)C3CCNCC3	0	0	0	0	0	0	0	0	0	0	0	0	0	0	0	0	0	0	0	0	0	0	0	0	1	0	0	0	0	0	0	0	0	0	0	0	0	0	0	0	0	0	0	0	0	0	0	0
Flavonoid derivative 32	O=C(C=C(N1CCN(CC2=CC=C([N+]([O-])=O)C=C2)CC1)O3)C4=C3C=C(OC)C=C4OC	0	0	0	0	0	0	0	0	0	0	1	0	0	0	0	0	0	0	0	0	1	0	1	0	0	0	0	0	0	0	0	0	0	0	0	0	0	0	0	0	1	0	0	0	1	1	1	1
Flavonoid derivative 34	O=C(C=C(N1CCN(CC2=CC=CC=C2)CC1)O3)C4=C3C=C(OC)C=C4OC	0	0	0	0	0	0	0	0	0	0	1	0	0	0	0	0	0	0	0	0	1	0	1	0	0	0	0	0	0	0	0	0	0	0	0	0	0	0	0	0	0	0	0	0	1	1	1	1
Flavonoid derivative 37	O=C(C=C(N1CCN(CC2=CC=C(OC)C=C2)CC1)O3)C4=C3C=C(OC)C=C4OC	0	0	0	0	0	0	0	0	0	0	1	0	0	0	0	0	0	0	0	0	1	0	1	0	0	0	0	0	0	0	0	0	0	0	0	0	0	0	0	0	0	0	0	0	1	1	1	1
Flavonoid derivative 38	O=C(C=C(N1CCN(C2=CC=C([N+]([O-])=O)C=C2)CC1)O3)C4=C3C=C(OC)C=C4OC	0	0	0	0	0	0	0	0	0	0	1	0	0	0	0	0	0	0	0	0	1	0	1	0	0	0	0	0	0	0	0	0	0	0	0	0	0	0	0	0	1	0	0	0	1	1	1	1
Flavonoid derivative 40	O=C(C=C(N1CCN(CC2=CC=C(C(OC)=O)C=C2)CC1)O3)C4=C3C=C(OC)C=C4OC	0	0	0	0	0	0	0	0	0	0	1	0	0	0	0	0	0	0	0	0	1	0	1	0	0	0	0	0	0	0	0	0	0	0	0	0	0	0	0	0	0	1	0	0	1	1	1	1
Flavonoid derivative 41	O=C(C=C(N1CCN(CC2=CC=C(C#N)C=C2)CC1)O3)C4=C3C=C(OC)C=C4OC	0	0	0	0	0	0	0	0	0	0	1	0	0	0	0	0	0	0	0	0	1	1	1	0	0	0	0	0	0	0	0	0	0	0	0	0	0	0	0	0	0	0	0	0	1	1	1	1
Flavonoid derivative 43	O=C(C=C(N1CCN(CC2=CC=C(S(=O)(C)=O)C=C2)CC1)O3)C4=C3C=C(OC)C=C4OC	0	0	0	0	0	0	0	1	0	0	1	0	0	0	0	0	0	0	0	0	1	0	1	0	0	0	0	0	0	0	0	0	0	0	0	0	0	0	0	0	0	0	0	0	1	1	1	1
Flavonoid derivative 44	O=C(C=C(N1CCN(CC2=CC=C(C(F)(F)F)C=C2)CC1)O3)C4=C3C=C(OC)C=C4OC	0	0	0	0	0	0	0	0	0	0	1	0	0	0	0	0	0	0	1	0	1	0	1	0	0	0	0	0	0	0	0	0	0	0	0	0	0	0	0	0	0	0	0	0	1	1	1	1
Flavonoid derivative 45	O=C(C=C(N1CCN(CC2=CC=C(SC(F)(F)F)C=C2)CC1)O3)C4=C3C=C(OC)C=C4OC	0	0	0	0	0	0	0	0	0	0	1	0	0	0	0	0	0	0	1	0	1	0	1	0	0	0	0	0	0	0	0	0	0	0	0	0	0	0	0	0	0	0	0	0	1	1	1	1
Flavonoid derivative 46	O=C(C=C(N1CCN(CC2=CC=C(S(C(F)(F)F)(=O)=O)C=C2)CC1)O3)C4=C3C=C(OC)C=C4OC	0	0	0	0	0	0	0	1	0	0	1	0	0	0	0	0	0	0	1	0	1	0	1	0	0	0	0	0	0	0	0	0	0	0	0	0	0	0	0	0	0	0	0	0	1	1	1	1
Flavonoid derivative 47	O=C(C=C(N1CCN(CC2=CC=C(N)C=C2)CC1)O3)C4=C3C=C(OC)C=C4OC	0	0	0	0	0	0	0	0	0	0	1	0	0	0	1	0	0	0	0	0	1	0	1	0	0	0	0	0	0	0	0	0	0	0	0	0	0	0	0	0	1	0	0	0	1	1	1	1
Flavonoid derivative 48	O=C(C=C(N1CCN(CC2=CC=C(NC(C)=O)C=C2)CC1)O3)C4=C3C=C(OC)C=C4OC	0	0	0	0	0	0	0	0	0	0	1	0	0	0	0	0	0	0	0	0	1	0	1	0	0	0	0	0	0	0	0	0	0	0	0	0	0	0	0	0	1	0	0	0	1	1	1	1
Flavonoid derivative 49	O=C(C=C(N1CCN(C)CC1)O2)C3=C2C=C(OC)C=C3OC	0	0	0	0	0	0	0	0	0	0	1	0	0	0	0	0	0	0	0	0	1	0	1	0	0	0	0	0	0	0	0	0	0	0	0	0	0	0	0	0	0	0	0	0	1	1	1	1
Flavonoid derivative 50	O=C(C=C(N1CCN(C(C2=CC=C([N+]([O-])=O)C=C2)=O)CC1)O3)C4=C3C=C(OC)C=C4OC	0	0	0	0	0	0	0	0	0	0	1	0	0	0	0	0	0	0	0	0	1	0	1	0	0	0	0	0	0	0	0	0	0	0	0	0	0	0	0	0	1	1	0	0	1	1	1	1
Flavonoid derivative 51	O=C(C=C(N1CCN(CN2ON=C3C2C=CC=C3)CC1)O4)C5=C4C=C(OC)C=C5OC	0	0	0	0	0	0	0	0	0	0	1	0	0	0	0	0	0	0	0	0	1	0	1	0	0	0	0	0	0	0	0	0	0	0	0	0	0	0	0	0	0	0	0	0	1	1	1	1
Flavonoid derivative 52	O=C1C=C(OC2=C1C(OC)=CC(OC)=C2)NCCC3=CC(OC)=C(C=C3)OC	0	0	0	0	0	0	0	0	0	0	1	0	0	0	0	0	0	0	0	0	1	0	0	0	0	0	0	0	0	0	0	0	0	0	0	0	0	0	0	0	0	0	0	0	0	1	1	1
Flavonoid derivative 53	O=C1C=C(OC2=C1C(OC)=CC(OC)=C2)NCCCN3CCOCC3	0	0	0	0	0	0	1	0	0	0	1	0	0	0	0	0	0	0	0	0	1	0	0	0	0	0	0	0	0	0	0	0	0	0	0	0	0	0	0	0	0	0	0	0	0	1	1	1
MK571	CN(C)C(=O)CCSC(C1=CC=CC(=C1)C=CC2=NC3=C(C=CC(=C3)Cl)C=C2)SCCC(=O)O	0	0	0	0	1	0	0	0	0	0	0	0	0	0	0	0	0	0	0	1	0	0	0	0	0	0	0	1	0	0	0	0	0	0	0	0	0	0	0	0	0	0	0	0	0	0	0	1
Flavonoid derivative 62	O=C1C=C(C(N2CCN(CCC3=CC=C([N+]([O-])=O)C=C3)CC2)=O)OC4=C1C(OC)=CC(OC)=C4	0	0	0	0	0	0	0	0	0	0	1	0	0	0	0	0	0	0	0	0	1	0	1	0	0	0	0	0	0	0	0	0	0	0	0	0	0	0	0	0	1	0	0	0	1	1	1	1
Flavonoid derivative 66	O=C1C=C(OC2=C1C(OCC3=CC=CC=C3)=CC=C2)C(N4CCN(CC4)CC5=CC=CC=C5)=O	0	0	0	0	0	0	0	0	0	0	1	0	0	0	0	0	0	0	0	0	0	0	1	0	0	0	0	0	0	0	0	0	0	0	0	0	0	0	0	0	0	0	0	0	1	0	1	1
Beta-carotene	CC1=C(C(CCC1)(C)C)/C=C/C(=C/C=C/C(=C/C=C/C=C(/C=C/C=C(/C=C/C2=C(CCCC2(C)C)C)\C)\C)/C)/C	0	0	0	0	0	0	0	0	0	0	0	0	0	0	0	0	0	0	0	0	0	0	0	0	0	0	0	0	0	0	0	0	0	0	0	0	0	0	0	0	0	0	0	0	0	0	0	0
Homoverrucosanoid derivative 35	C[C@@]12C[C@H](OC(C3=CC=C(Br)C=C3)=O)[C@@]4(C)[C@H](CCC4)[C@H]1C=C(C)CC[C@@H]2OCOCC5=CC=CC=C5	0	0	0	0	0	0	0	0	0	0	0	0	0	0	0	0	0	0	0	0	0	0	0	0	0	0	0	0	0	0	0	0	0	0	0	0	0	0	0	0	0	1	0	0	0	0	0	1
Homoverrucosanoid derivative 37	C[C@@]12C[C@H](OC(C3=CC=C(Br)C=C3)=O)[C@@]4(C)[C@H](CCC4)[C@H]1C[C@@]5(C)CC[C@@H]2O5	0	0	0	0	0	0	0	0	0	0	0	0	0	0	0	0	0	0	0	0	0	0	0	0	0	0	0	0	0	0	0	0	0	0	0	0	0	0	0	0	0	1	0	0	0	0	0	1
Homoverrucosanoid derivative 38	C[C@@]12C[C@H](OC(C3=CC=C(Br)C=C3)=O)[C@@]4(C)[C@H](CCC4)[C@@H]1C[C@@]5(C)CC[C@@H]2O5	0	0	0	0	0	0	0	0	0	0	0	0	0	0	0	0	0	0	0	0	0	0	0	0	0	0	0	0	0	0	0	0	0	0	0	0	0	0	0	0	0	1	0	0	0	0	0	1
Homoverrucosanoid derivative 45	O=C(C1=CC=C(N=CC=C2)C2=C1)OC3CCCCC3	0	0	0	0	1	0	0	0	0	0	0	0	0	0	0	0	0	0	0	0	0	0	0	0	0	0	0	1	0	0	0	0	0	0	0	0	0	0	0	0	0	1	0	0	0	0	0	1
Homoverrucosanoid derivative 47	O=C(C1=CC=C(Br)C=C1)O[C@@H]2[C@@]3(C)[C@H](CCC3)[C@@H]4[C@@](C(C=CC(C)=C4)=O)(C)C2	0	0	0	0	0	0	0	0	0	0	0	0	0	0	0	0	0	0	0	0	0	0	0	0	0	0	0	0	0	0	0	0	0	0	0	0	0	0	0	0	0	1	0	0	0	0	0	1
Homoverrucosanoid derivative 48	O=C(C1=CC=C(Br)C=C1)O[C@@H]2[C@@]3(C)[C@H](CCC3)[C@@H]4[C@@]([C@H](O)C=CC(C)=C4)(C)C2	0	0	0	0	0	0	0	0	0	0	0	0	0	0	0	0	0	0	0	0	0	0	0	0	0	0	0	0	0	0	0	0	0	0	0	0	0	0	0	0	0	1	0	0	0	0	0	1
Homoverrucosanoid derivative 49	O=C(CCC)O[C@@H]1[C@@]2(C)[C@H](CCC2)[C@@H]3[C@@]([C@H](O[Si](C)(C(C)(C)C)C)[C@@H]([O])[C@@H]([O])C(C)=C3)(C)C1	0	0	0	0	0	0	0	0	0	0	0	0	0	0	0	0	0	0	0	0	0	0	0	0	0	0	0	0	0	0	0	0	0	0	0	0	0	0	0	0	0	0	0	0	0	0	0	0
Dregamine derivative 5	[H][C@]1(C/C2=N\N=C\C3=CC=C(C)C=C3)[C@@]([H])(CC)CN(C)C([C@]1(C(OC)=O)[H])CC4=C2NC5=CC=CC=C54	0	0	0	0	0	0	0	0	0	0	0	0	0	0	0	0	1	0	0	0	1	0	0	0	1	0	1	0	0	0	0	0	0	0	0	0	0	0	0	0	0	0	0	0	0	0	0	1
Dregamine derivative 7	[H][C@]1(C/C2=N\N=C\C=C\C3=CC=CC=C3)[C@@]([H])(CC)CN(C)C([C@]1(C(OC)=O)[H])CC4=C2NC5=CC=CC=C54	0	0	0	0	0	0	0	0	0	0	0	0	0	0	0	0	1	0	0	0	1	0	0	0	1	0	1	0	0	0	0	0	0	0	0	0	0	0	0	0	0	0	0	0	0	0	0	1
Dregamine derivative 9	[H][C@]1(C/C2=N\N=C\C3=CC=CC(Cl)=C3)[C@@]([H])(CC)CN(C)C([C@]1(C(OC)=O)[H])CC4=C2NC5=CC=CC=C54	0	0	0	0	0	0	0	0	0	0	0	0	0	0	0	0	1	0	0	1	1	0	0	0	1	0	1	0	0	0	0	0	0	0	0	0	0	0	0	0	0	0	0	0	0	0	0	1
Dregamine derivative 11	[H][C@]1(C/C2=N\N=C\C3=CC=CC(Br)=C3)[C@@]([H])(CC)CN(C)C([C@]1(C(OC)=O)[H])CC4=C2NC5=CC=CC=C54	0	0	0	0	0	0	0	0	0	0	0	0	0	0	0	0	1	0	0	0	1	0	0	0	1	0	1	0	0	0	0	0	0	0	0	0	0	0	0	0	0	0	0	0	0	0	0	1
Dregamine derivative 13	[H][C@]1(C/C2=N\N=C\C3=C([N+]([O-])=O)C=CC=C3)[C@@]([H])(CC)CN(C)C([C@]1(C(OC)=O)[H])CC4=C2NC5=CC=CC=C54	0	0	0	0	0	0	0	0	0	0	0	0	0	0	0	0	1	0	0	0	1	0	0	0	1	0	1	0	0	0	0	0	0	0	0	0	0	0	0	0	1	0	0	0	0	0	0	1
Dregamine derivative 15	[H][C@]1(C/C2=N\N=C\C3=CC=C([N+]([O-])=O)C=C3)[C@@]([H])(CC)CN(C)C([C@]1(C(OC)=O)[H])CC4=C2NC5=CC=CC=C54	0	0	0	0	0	0	0	0	0	0	0	0	0	0	0	0	1	0	0	0	1	0	0	0	1	0	1	0	0	0	0	0	0	0	0	0	0	0	0	0	1	0	0	0	0	0	0	1
Dregamine derivative 17	[H][C@]1(C/C2=N\N=C\C3=CC=C(O)C(OC)=C3)[C@@]([H])(CC)CN(C)C([C@]1(C(OC)=O)[H])CC4=C2NC5=CC=CC=C54	0	0	0	0	0	0	0	0	0	0	0	0	0	0	0	0	1	0	0	0	1	0	0	0	1	0	1	0	0	0	0	0	0	0	0	0	0	0	0	0	0	0	0	0	0	1	1	1
Dregamine derivative 19	[H][C@]1(C/C2=N\N=C\C3=CC=CN3)[C@@]([H])(CC)CN(C)C([C@]1(C(OC)=O)[H])CC4=C2NC5=CC=CC=C54	0	0	0	0	0	0	0	0	0	0	0	0	0	0	0	0	1	0	0	0	1	0	0	0	1	0	1	0	0	0	0	0	0	0	0	0	0	0	0	0	0	0	0	0	0	0	0	0
Dregamine derivative 21	[H][C@]1(C/C2=N\N=C\C3=CNC4=C3C=CC=C4)[C@@]([H])(CC)CN(C)C([C@]1(C(OC)=O)[H])CC5=C2NC6=CC=CC=C65	0	0	0	0	0	0	0	0	0	0	0	0	0	0	0	0	1	0	0	0	1	0	0	0	1	0	1	0	0	0	0	0	0	0	0	0	0	0	0	0	0	0	0	0	0	0	0	0
Dregamine derivative 23	[H][C@]1(C/C2=N\N=C\C(C)(C)C)[C@@]([H])(CC)CN(C)C([C@]1(C(OC)=O)[H])CC3=C2NC4=CC=CC=C43	0	0	0	0	0	0	0	0	0	0	0	0	0	0	0	0	1	0	0	0	1	0	0	0	1	0	1	0	0	0	0	0	0	0	0	0	0	0	0	0	0	0	0	0	0	0	0	0
Dregamine derivative 25	[H][C@]1(C/C2=N\N=C\C(CC)CC)[C@@]([H])(CC)CN(C)C([C@]1(C(OC)=O)[H])CC3=C2NC4=CC=CC=C43	0	0	0	0	0	0	0	0	0	0	0	0	0	0	0	0	1	0	0	0	1	0	0	0	1	0	1	0	0	0	0	0	0	0	0	0	0	0	0	0	0	0	0	0	0	0	0	0
Dregamine derivative 27	[H][C@]1(C/C2=N\N=C\C3CCCC3)[C@@]([H])(CC)CN(C)C([C@]1(C(OC)=O)[H])CC4=C2NC5=CC=CC=C54	0	0	0	0	0	0	0	0	0	0	0	0	0	0	0	0	1	0	0	0	1	0	0	0	1	0	1	0	0	0	0	0	0	0	0	0	0	0	0	0	0	0	0	0	0	0	0	0
Tabernaemontanine derivative 6	[H][C@]1(C/C2=N\N=C\C3=CC=C(C)C=C3)[C@]([H])(CC)CN(C)C([C@]1(C(OC)=O)[H])CC4=C2NC5=CC=CC=C54	0	0	0	0	0	0	0	0	0	0	0	0	0	0	0	0	1	0	0	0	1	0	0	0	1	0	1	0	0	0	0	0	0	0	0	0	0	0	0	0	0	0	0	0	0	0	0	1
Tabernaemontanine derivative 8	[H][C@]1(C/C2=N\N=C\C=C\C3=CC=CC=C3)[C@]([H])(CC)CN(C)C([C@]1(C(OC)=O)[H])CC4=C2NC5=CC=CC=C54	0	0	0	0	0	0	0	0	0	0	0	0	0	0	0	0	1	0	0	0	1	0	0	0	1	0	1	0	0	0	0	0	0	0	0	0	0	0	0	0	0	0	0	0	0	0	0	1
Tabernaemontanine derivative 10	[H][C@]1(C/C2=N\N=C\C3=CC=CC(Cl)=C3)[C@]([H])(CC)CN(C)C([C@]1(C(OC)=O)[H])CC4=C2NC5=CC=CC=C54	0	0	0	0	0	0	0	0	0	0	0	0	0	0	0	0	1	0	0	1	1	0	0	0	1	0	1	0	0	0	0	0	0	0	0	0	0	0	0	0	0	0	0	0	0	0	0	1
Tabernaemontanine derivative 12	[H][C@]1(C/C2=N\N=C\C3=CC=CC(Br)=C3)[C@]([H])(CC)CN(C)C([C@]1(C(OC)=O)[H])CC4=C2NC5=CC=CC=C54	0	0	0	0	0	0	0	0	0	0	0	0	0	0	0	0	1	0	0	0	1	0	0	0	1	0	1	0	0	0	0	0	0	0	0	0	0	0	0	0	0	0	0	0	0	0	0	1
Tabernaemontanine derivative 14	[H][C@]1(C/C2=N\N=C\C3=C([N+]([O-])=O)C=CC=C3)[C@]([H])(CC)CN(C)C([C@]1(C(OC)=O)[H])CC4=C2NC5=CC=CC=C54	0	0	0	0	0	0	0	0	0	0	0	0	0	0	0	0	1	0	0	0	1	0	0	0	1	0	1	0	0	0	0	0	0	0	0	0	0	0	0	0	1	0	0	0	0	0	0	1
Tabernaemontanine derivative 16	[H][C@]1(C/C2=N\N=C\C3=CC=C([N+]([O-])=O)C=C3)[C@]([H])(CC)CN(C)C([C@]1(C(OC)=O)[H])CC4=C2NC5=CC=CC=C54	0	0	0	0	0	0	0	0	0	0	0	0	0	0	0	0	1	0	0	0	1	0	0	0	1	0	1	0	0	0	0	0	0	0	0	0	0	0	0	0	1	0	0	0	0	0	0	1
Tabernaemontanine derivative 18	[H][C@]1(C/C2=N\N=C\C3=CC=C(O)C(OC)=C3)[C@]([H])(CC)CN(C)C([C@]1(C(OC)=O)[H])CC4=C2NC5=CC=CC=C54	0	0	0	0	0	0	0	0	0	0	0	0	0	0	0	0	1	0	0	0	1	0	0	0	1	0	1	0	0	0	0	0	0	0	0	0	0	0	0	0	0	0	0	0	0	1	1	1
Tabernaemontanine derivative 20	[H][C@]1(C/C2=N\N=C\C3=CC=CN3)[C@]([H])(CC)CN(C)C([C@]1(C(OC)=O)[H])CC4=C2NC5=CC=CC=C54	0	0	0	0	0	0	0	0	0	0	0	0	0	0	0	0	1	0	0	0	1	0	0	0	1	0	1	0	0	0	0	0	0	0	0	0	0	0	0	0	0	0	0	0	0	0	0	0
Tabernaemontanine derivative 22	[H][C@]1(C/C2=N\N=C\C3=CNC4=C3C=CC=C4)[C@]([H])(CC)CN(C)C([C@]1(C(OC)=O)[H])CC5=C2NC6=CC=CC=C65	0	0	0	0	0	0	0	0	0	0	0	0	0	0	0	0	1	0	0	0	1	0	0	0	1	0	1	0	0	0	0	0	0	0	0	0	0	0	0	0	0	0	0	0	0	0	0	0
Tabernaemontanine derivative 24	[H][C@]1(C/C2=N\N=C\C(C)(C)C)[C@]([H])(CC)CN(C)C([C@]1(C(OC)=O)[H])CC3=C2NC4=CC=CC=C43	0	0	0	0	0	0	0	0	0	0	0	0	0	0	0	0	1	0	0	0	1	0	0	0	1	0	1	0	0	0	0	0	0	0	0	0	0	0	0	0	0	0	0	0	0	0	0	0
Tabernaemontanine derivative 26	[H][C@]1(C/C2=N\N=C\C(CC)CC)[C@]([H])(CC)CN(C)C([C@]1(C(OC)=O)[H])CC3=C2NC4=CC=CC=C43	0	0	0	0	0	0	0	0	0	0	0	0	0	0	0	0	1	0	0	0	1	0	0	0	1	0	1	0	0	0	0	0	0	0	0	0	0	0	0	0	0	0	0	0	0	0	0	0
Tabernaemontanine derivative 28	[H][C@]1(C/C2=N\N=C\C3CCCC3)[C@]([H])(CC)CN(C)C([C@]1(C(OC)=O)[H])CC4=C2NC5=CC=CC=C54	0	0	0	0	0	0	0	0	0	0	0	0	0	0	0	0	1	0	0	0	1	0	0	0	1	0	1	0	0	0	0	0	0	0	0	0	0	0	0	0	0	0	0	0	0	0	0	0
R547	COC1=C(C(=C(C=C1)F)F)C(=O)C2=CN=C(N=C2N)NC3CCN(CC3)S(=O)(=O)C	0	0	0	0	0	0	0	1	0	0	0	0	0	0	1	0	0	0	1	0	1	0	0	0	1	1	0	0	0	0	0	0	0	0	0	0	0	0	0	0	0	1	0	0	0	1	1	1
Naringenin	O=C1C2=C(O)C=C(O)C=C2O[C@H](C3=CC=C(O)C=C3)C1	0	0	0	0	0	0	0	0	0	0	0	0	0	0	0	0	0	0	0	0	0	0	0	0	0	0	0	0	0	0	0	0	0	0	0	0	0	0	0	0	0	1	0	0	0	0	1	1
Flavone-hydrazone 2	OC(C=C(C=C1O[C@@H](C/2)C3=CC=C(C=C3)O)O)=C1C2=N\NC4=NC=C(Br)C=C4	0	0	0	0	0	0	0	0	0	0	0	0	0	0	0	0	0	0	0	0	0	0	0	0	0	0	0	1	0	0	0	0	0	0	0	0	0	0	0	0	0	0	0	0	0	0	1	1
Flavone-hydrazone 3	OC(C=C(C=C1O[C@@H](C/2)C3=CC=C(C=C3)O)O)=C1C2=N\NC4=CC=CC=C4	0	0	0	0	0	0	0	0	0	0	0	0	0	0	0	0	0	0	0	0	0	0	0	0	0	0	0	0	0	0	0	0	0	0	0	0	0	0	0	0	1	0	0	0	0	0	1	1
Flavone-hydrazone 4	OC(C=C(C=C1O[C@@H](C/2)C3=CC=C(C=C3)O)O)=C1C2=N\NC4=CN=CC=N4	0	0	0	0	0	0	0	0	0	0	0	0	0	0	0	0	0	0	0	0	0	0	0	0	0	0	0	0	0	0	0	0	0	0	0	0	0	0	0	0	0	0	0	0	0	0	1	1
Flavone-azine 5	OC1=CC(O)=C(C(C[C@@H](C2=CC=C(O)C=C2)O3)=N)C3=C1	0	0	0	0	0	0	0	0	0	0	0	0	0	0	0	0	0	0	0	0	0	0	0	0	0	0	0	0	0	0	0	0	0	0	0	0	0	0	0	0	0	0	0	0	0	0	1	1
Flavone-azine 6	OC1=CC(O)=C2/C(C[C@@H](C3=CC=C(O)C=C3)OC2=C1)=N/N=C/C4=CC=CN4C	0	0	0	0	0	0	0	0	0	0	0	0	0	0	0	0	0	0	0	0	0	0	0	0	0	0	1	0	0	0	0	0	0	0	0	0	0	0	0	0	0	0	0	0	0	0	1	1
Flavone-azine 7	OC1=CC(O)=C2/C(C[C@@H](C3=CC=C(O)C=C3)OC2=C1)=N/N=C/C4=CNC5=C4C=CC=C5	0	0	0	0	0	0	0	0	0	0	0	0	0	0	0	0	1	0	0	0	0	0	0	0	0	0	1	0	0	0	0	0	0	0	0	0	0	0	0	0	0	0	0	0	0	0	1	1
Flavone-azine 8	OC1=CC(O)=C2/C(C[C@@H](C3=CC=C(C=C3)O)OC2=C1)=N/N=C/C4=CC=CC(OC)=C4	0	0	0	0	0	0	0	0	0	0	0	0	0	0	0	0	0	0	0	0	1	0	0	0	0	0	0	0	0	0	0	0	0	0	0	0	0	0	0	0	0	0	0	0	0	1	1	1
Flavone-azine 9	OC1=CC(O)=C2/C(C[C@H](OC2=C1)C3=CC=C(O)C=C3)=N/N=C/C4=CC=C(OC)C=C4	0	0	0	0	0	0	0	0	0	0	0	0	0	0	0	0	0	0	0	0	1	0	0	0	0	0	0	0	0	0	0	0	0	0	0	0	0	0	0	0	0	0	0	0	0	1	1	1
Flavone-azine 10	OC1=CC(O)=C2/C(C[C@H](OC2=C1)C3=CC=C(O)C=C3)=N/N=C/C4=CC=C(N(C)C)C=C4	0	0	0	0	0	0	0	0	0	0	0	0	0	0	0	0	0	0	0	0	0	0	0	0	0	0	0	0	0	0	0	0	0	0	0	0	0	0	0	0	1	0	0	0	0	0	1	1
Flavone-azine 11	OC1=CC(O)=C2/C(C[C@H](OC2=C1)C3=CC=C(O)C=C3)=N/N=C/C4=CC(C=CC=C5)=C5N4	0	0	0	0	0	0	0	0	0	0	0	0	0	0	0	0	1	0	0	0	0	0	0	0	0	0	1	0	0	0	0	0	0	0	0	0	0	0	0	0	0	0	0	0	0	0	1	1
Flavone-azine 12	OC1=CC(O)=C2/C(C[C@H](OC2=C1)C3=CC=C(O)C=C3)=N/N=C/C4=CC=CN4	0	0	0	0	0	0	0	0	0	0	0	0	0	0	0	0	0	0	0	0	0	0	0	0	0	0	1	0	0	0	0	0	0	0	0	0	0	0	0	0	0	0	0	0	0	0	1	1
Flavone-azine 13	OC1=CC(O)=C2/C(C[C@H](OC2=C1)C3=CC=C(O)C=C3)=N/N=C/C4=CC=CC=C4[N+]([O-])=O	0	0	0	0	0	0	0	0	0	0	0	0	0	0	0	0	0	0	0	0	0	0	0	0	0	0	0	0	0	0	0	0	0	0	0	0	0	0	0	0	1	0	0	0	0	0	1	1
Flavone-carbohydrazide 14	OC(C=C(C=C1O[C@@H](C/2)C3=CC=C(C=C3)O)O)=C1C2=N\NC(C4=CC=CS4)=O	0	0	0	0	0	0	0	0	0	0	0	0	0	0	0	0	0	0	0	0	0	0	0	0	0	0	0	0	1	0	0	0	0	0	0	0	0	0	0	0	0	0	0	0	0	0	1	1
Flavone-carbohydrazide 15	OC(C=C(C=C1O[C@@H](C/2)C3=CC=C(C=C3)O)O)=C1C2=N\NC(C4=CC=CO4)=O	0	0	0	0	0	0	0	0	0	0	0	0	0	0	0	0	0	0	0	0	0	0	0	0	0	0	0	0	0	0	0	0	0	0	0	0	0	1	0	0	0	0	0	0	0	0	1	1
Flavone-carbohydrazide 16	OC(C=C(C=C1O[C@@H](C/2)C3=CC=C(C=C3)O)O)=C1C2=N\NC(N(C)C)=S	0	0	0	0	0	0	0	0	0	0	0	0	0	0	0	0	0	0	0	0	0	0	0	0	0	0	0	0	0	0	0	0	0	0	0	0	0	0	0	0	0	0	0	0	0	0	1	1
Flavone-carbohydrazide 17	OC(C=C(C=C1O[C@@H](C/2)C3=CC=C(C=C3)O)O)=C1C2=N\NC(CC4=CNC5=C4C=CC=C5)=O	0	0	0	0	0	0	0	0	0	0	0	0	0	0	0	0	1	0	0	0	0	0	0	0	0	0	1	0	0	0	0	0	0	0	0	0	0	0	0	0	0	0	0	0	0	0	1	1
Flavone-carbohydrazide 18	OC(C=C(C=C1O[C@@H](C/2)C3=CC=C(C=C3)O)O)=C1C2=N\NC(OCC4=CC=CC=C4)=O	0	0	0	0	0	0	0	0	0	0	0	0	0	0	0	0	0	0	0	0	0	0	0	0	0	0	0	0	0	0	0	0	0	0	0	0	0	0	0	0	0	0	0	0	0	0	1	1
Flavone-carbohydrazide 19	OC(C=C(C=C1O[C@@H](C/2)C3=CC=C(C=C3)O)O)=C1C2=N\NC(OCC4=CC=C(OC)C=C4)=O	0	0	0	0	0	0	0	0	0	0	0	0	0	0	0	0	0	0	0	0	1	0	0	0	0	0	0	0	0	0	0	0	0	0	0	0	0	0	0	0	0	0	0	0	0	1	1	1
Naringenin derivative 20	O=C1C2=C(C(CNC(C)C)=C(C=C2O[C@@H](C1)C3=CC=C(C=C3)O)O)O	0	0	0	0	0	0	0	0	0	0	0	0	0	1	0	0	0	0	0	0	0	0	0	0	0	0	0	0	0	0	0	0	0	0	0	0	0	0	0	0	0	1	0	0	0	0	1	1
Naringenin derivative 21	O=C1C2=C(C(CN3CCOCC3)=C(C=C2O[C@@H](C1)C4=CC=C(C=C4)O)O)O	0	0	0	0	0	0	1	0	0	0	0	0	0	0	0	0	0	0	0	0	0	0	0	0	0	0	0	0	0	0	0	0	0	0	0	0	0	0	0	0	0	1	0	0	0	0	1	1
Naringenin derivative 22	O=C1C2=C(C(CN(C3=CC=CC=C3)CCO)=C(C(CN(C4=CC=CC=C4)CCO)=C2O[C@@H](C1)C5=CC=C(C=C5)O)O)O	0	0	0	0	0	0	0	0	0	0	0	0	0	0	0	0	0	0	0	0	0	0	0	0	0	0	0	0	0	0	0	0	0	0	0	0	0	0	0	0	1	1	0	0	0	0	1	1
Curcumin analog A1	O=C(/C1=C/C2=CC=NC=C2)/C(CCC1)=C/C3=CC=NC=C3	0	0	0	0	0	0	0	0	0	0	0	0	0	0	0	0	0	0	0	0	0	0	0	0	0	0	0	1	0	0	0	0	0	0	0	0	0	0	0	0	0	0	0	0	0	0	0	0
Curcumin analog A2	O=C(/C1=C/C2=CC=CN=C2)/C(CCC1)=C/C3=CC=CN=C3	0	0	0	0	0	0	0	0	0	0	0	0	0	0	0	0	0	0	0	0	0	0	0	0	0	0	0	1	0	0	0	0	0	0	0	0	0	0	0	0	0	0	0	0	0	0	0	0
Curcumin analog A3	O=C(/C1=C/C2=CC=NC(F)=C2)/C(CCC1)=C/C3=CC=NC(F)=C3	0	0	0	0	0	0	0	0	0	0	0	0	0	0	0	0	0	0	1	0	0	0	0	0	0	0	0	1	0	0	0	0	0	0	0	0	0	0	0	0	0	0	0	0	0	0	0	0
Curcumin analog A4	O=C(/C1=C/C2=CC=CN=C2F)/C(CCC1)=C/C3=CC=CN=C3F	0	0	0	0	0	0	0	0	0	0	0	0	0	0	0	0	0	0	1	0	0	0	0	0	0	0	0	1	0	0	0	0	0	0	0	0	0	0	0	0	0	0	0	0	0	0	0	0
Curcumin analog A5	O=C(/C1=C/C2=CC=CS2)/C(CCC1)=C/C3=CC=CS3	0	0	0	0	0	0	0	0	0	0	0	0	0	0	0	0	0	0	0	0	0	0	0	0	0	0	0	0	1	0	0	0	0	0	0	0	0	0	0	0	0	0	0	0	0	0	0	0
Curcumin analog A6	O=C(/C1=C/C2=CC=CN2C)/C(CCC1)=C/C3=CC=CN3C	0	0	0	0	0	0	0	0	0	0	0	0	0	0	0	0	0	0	0	0	0	0	0	0	0	0	1	0	0	0	0	0	0	0	0	0	0	0	0	0	0	0	0	0	0	0	0	0
Curcumin analog A7	O=C(/C1=C/C2=CN=CN2C)/C(CCC1)=C/C3=CN=CN3C	0	0	0	0	0	0	0	0	0	0	0	0	0	0	0	0	0	0	0	0	0	0	0	0	0	0	0	0	0	0	0	0	0	0	0	0	1	0	0	0	0	0	0	0	0	0	0	0
Curcumin analog A8	O=C(/C1=C/C2=NC=CN2C)/C(CCC1)=C/C3=NC=CN3C	0	0	0	0	0	0	0	0	0	0	0	0	0	0	0	0	0	0	0	0	0	0	0	0	0	0	0	0	0	0	0	0	0	0	0	0	1	0	0	0	0	0	0	0	0	0	0	0
Curcumin analog A9	O=C(/C1=C/C2=CN(C)C3=C2C=CC=C3)/C(CCC1)=C/C4=CN(C)C5=C4C=CC=C5	0	0	0	0	0	0	0	0	0	0	0	0	0	0	0	0	1	0	0	0	0	0	0	0	0	0	1	0	0	0	0	0	0	0	0	0	0	0	0	0	0	0	0	0	0	0	0	0
Curcumin analog B1	O=C(/C1=C/C2=CC=NC=C2)/C(CN(C)C1)=C/C3=CC=NC=C3	0	0	0	0	0	0	0	0	0	0	0	0	0	0	0	0	0	0	0	0	0	0	0	0	1	0	0	1	0	0	0	0	0	0	0	0	0	0	0	0	0	0	0	0	0	0	0	0
Curcumin analog B2	O=C(/C1=C/C2=CC=CN=C2)/C(CN(C)C1)=C/C3=CN=CC=C3	0	0	0	0	0	0	0	0	0	0	0	0	0	0	0	0	0	0	0	0	0	0	0	0	1	0	0	1	0	0	0	0	0	0	0	0	0	0	0	0	0	0	0	0	0	0	0	0
Curcumin analog B5	O=C(/C1=C/C2=CC=CS2)/C(CN(C)C1)=C/C3=CC=CS3	0	0	0	0	0	0	0	0	0	0	0	0	0	0	0	0	0	0	0	0	0	0	0	0	1	0	0	0	1	0	0	0	0	0	0	0	0	0	0	0	0	0	0	0	0	0	0	0
Curcumin analog B8	O=C(/C1=C/C2=NC=CN2C)/C(CN(C)C1)=C/C3=NC=CN3C	0	0	0	0	0	0	0	0	0	0	0	0	0	0	0	0	0	0	0	0	0	0	0	0	1	0	0	0	0	0	0	0	0	0	0	0	1	0	0	0	0	0	0	0	0	0	0	0
Curcumin analog B10	O=C(/C1=C/C2=CC(OC)=C(OC)C(OC)=C2)/C(CN(C)C1)=C/C3=CC(OC)=C(OC)C(OC)=C3	0	0	0	0	0	0	0	0	0	0	0	0	0	0	0	0	0	1	0	0	1	0	0	0	1	0	0	0	0	0	0	0	0	0	0	0	0	0	0	0	0	0	0	0	0	1	1	1
Curcumin analog B12	O=C(/C1=C/C2=CC(OC)=CC=C2OC)/C(CN(C)C1)=C/C3=C(OC)C=CC(OC)=C3	0	0	0	0	0	0	0	0	0	0	0	0	0	0	0	0	0	0	0	0	1	0	0	0	1	0	0	0	0	0	0	0	0	0	0	0	0	0	0	0	0	0	0	0	0	1	1	1
Curcumin analog C1	O=C(/C(C1N(C/2CC1)C)=C/C3=CC=NC=C3)C2=C\C4=CC=NC=C4	0	0	0	0	0	0	0	0	0	0	0	0	0	0	0	0	0	0	0	0	0	0	0	0	1	0	0	1	0	0	0	1	0	0	0	0	0	0	0	0	0	0	0	0	0	0	0	0
Curcumin analog C2	O=C(/C(C1N(C/2CC1)C)=C/C3=CN=CC=C3)C2=C\C4=CC=CN=C4	0	0	0	0	0	0	0	0	0	0	0	0	0	0	0	0	0	0	0	0	0	0	0	0	1	0	0	1	0	0	0	1	0	0	0	0	0	0	0	0	0	0	0	0	0	0	0	0
Curcumin analog D2	O=C(/C1=C/C2=CC=CN=C2)/C(CC1)=C/C3=CN=CC=C3	0	0	0	0	0	0	0	0	0	0	0	0	0	0	0	0	0	0	0	0	0	0	0	0	0	0	0	1	0	0	0	0	0	0	0	0	0	0	0	0	0	0	0	0	0	0	0	0
Curcumin analog E12	O=C(/C1=C/C2=CC(OC)=CC=C2OC)/C(CN(C(OC(C)(C)C)=O)C1)=C/C3=C(OC)C=CC(OC)=C3	0	0	0	0	0	0	0	0	0	0	0	0	0	0	0	0	0	0	0	0	1	0	0	0	1	0	0	0	0	0	0	0	0	0	0	0	0	0	0	0	0	0	0	0	0	1	1	1
Fluconazole	C1=CC(=C(C=C1F)F)C(CN2C=NC=N2)(CN3C=NC=N3)O	0	0	0	0	0	0	0	0	0	0	0	0	0	0	0	0	0	0	1	0	0	0	0	0	0	0	0	0	0	0	0	0	0	0	0	0	0	0	0	0	0	0	0	0	0	0	0	1
Voriconazole	C[C@@H](C1=NC=NC=C1F)[C@](CN2C=NC=N2)(C3=C(C=C(C=C3)F)F)O	0	0	0	0	0	0	0	0	0	0	0	0	0	0	0	0	0	0	1	0	0	0	0	0	0	1	0	0	0	0	0	0	0	0	0	0	0	0	0	0	0	0	0	0	0	0	0	1
Amphotericin B (Fungizone)	C[C@H]1/C=C/C=C/C=C/C=C/C=C/C=C/C=C/[C@@H](C[C@H]2[C@@H]([C@H](C[C@](O2)(C[C@H](C[C@H]([C@@H](CC[C@H](C[C@H](CC(=O)O[C@H]([C@@H]([C@@H]1O)C)C)O)O)O)O)O)O)O)C(=O)O)O[C@H]3[C@H]([C@H]([C@@H]([C@H](O3)C)O)N)O	0	0	0	0	0	0	0	0	0	0	0	0	0	0	1	0	0	0	0	0	0	0	0	0	0	0	0	0	0	0	0	0	0	0	0	0	0	0	0	0	0	0	0	0	0	0	0	0
Chloroquine	CCN(CC)CCCC(C)NC1=C2C=CC(=CC2=NC=C1)Cl	0	0	0	0	1	0	0	0	0	0	0	0	0	0	0	0	0	0	0	1	0	0	0	0	0	0	0	1	0	0	0	0	0	0	0	0	0	0	0	0	0	0	0	0	0	0	0	1
Artemisinin	C[C@@H]1CC[C@H]2[C@H](C(=O)O[C@H]3[C@@]24[C@H]1CC[C@](O3)(OO4)C)C	0	0	0	0	0	0	0	0	0	0	0	0	0	0	0	0	0	0	0	0	0	0	0	0	0	0	0	0	0	0	0	0	0	0	0	0	0	0	0	0	0	0	0	0	0	0	0	0
Mefloquine	C1CCNC(C1)C(C2=CC(=NC3=C2C=CC=C3C(F)(F)F)C(F)(F)F)O	0	0	0	0	1	0	0	0	0	0	0	0	0	0	0	0	0	0	1	0	0	0	0	0	1	0	0	1	0	0	0	0	0	0	0	0	0	0	0	0	0	0	0	0	0	0	0	1
Lumefantrine	CCCCN(CCCC)CC(C1=CC(=CC\2=C1C3=C(/C2=C/C4=CC=C(C=C4)Cl)C=C(C=C3)Cl)Cl)O	0	0	0	0	0	0	0	0	0	0	0	0	0	0	0	0	0	0	0	1	0	0	0	0	0	0	0	0	0	0	0	0	0	0	0	0	0	0	0	0	0	0	0	0	0	0	0	1
Dihydroartemisinin	C[C@@H]1CC[C@H]2[C@H]([C@H](O[C@H]3[C@@]24[C@H]1CCC(O3)(OO4)C)O)C	0	0	0	0	0	0	0	0	0	0	0	0	0	0	0	0	0	0	0	0	0	0	0	0	0	0	0	0	0	0	0	0	0	0	0	0	0	0	0	0	0	0	0	0	0	0	0	0
Proguanil	CC(C)N=C(N)/N=C(\N)/NC1=CC=C(C=C1)Cl	0	0	0	0	0	0	0	0	0	0	0	0	0	1	1	0	0	0	0	1	0	0	0	0	0	0	0	0	0	0	0	0	0	0	0	0	0	0	0	0	1	0	0	0	0	0	0	1
Parguerene I	C[C@@]1(C(Br)COC(C)=O)C[C@@]2([H])[C@H](OC(C)=O)C[C@]3([H])[C@]4(CO)[C@@H](C4)[C@H](OC(C)=O)C[C@@]3(C)C2=CC1	0	0	0	0	0	0	0	0	0	0	0	0	0	0	0	0	0	0	0	0	0	0	0	0	0	0	0	0	0	0	0	0	0	0	0	0	0	0	0	0	0	0	0	0	0	0	0	0
Parguerene II	C[C@@]1(C(Br)COC(C)=O)C[C@@]2([H])[C@H](OC(C)=O)C[C@]3([H])[C@]4(COC(C)=O)[C@@H](C4)[C@H](OC(C)=O)C[C@@]3(C)C2=CC1	0	0	0	0	0	0	0	0	0	0	0	0	0	0	0	0	0	0	0	0	0	0	0	0	0	0	0	0	0	0	0	0	0	0	0	0	0	0	0	0	0	0	0	0	0	0	0	0
(-)-Tetrahydropalmitine	COC1=C(C2=C(C[C@H]3C4=CC(=C(C=C4CCN3C2)OC)OC)C=C1)OC	0	0	0	0	0	0	0	0	0	0	0	0	0	0	0	0	0	0	0	0	0	0	0	0	0	0	0	0	0	0	0	0	0	0	0	0	0	0	0	0	0	0	0	0	0	0	0	0
Piperine	C1CCN(CC1)C(=O)/C=C/C=C/C2=CC3=C(C=C2)OCO3	0	0	0	0	0	0	0	0	0	0	0	0	0	0	0	0	0	0	0	0	0	0	0	0	1	0	0	0	0	0	0	0	0	0	0	0	0	0	0	0	0	0	0	0	0	0	1	1
4-anilino-6-methyl-2-phenylpyrimidine 32	CC1=CC(NC2=CC(C(O)=O)=C([N+]([O-])=O)C=C2)=NC(C3=CC=CC=C3)=N1	1	0	0	0	0	0	0	0	0	0	0	0	0	0	0	0	0	0	0	0	0	0	0	0	0	1	0	0	0	0	0	0	0	0	0	0	0	0	0	0	1	1	0	0	0	0	0	1
6-Substituted 4-anilino-2-phenylquinazoline 16	N#CC(C=C1)=CC=C1NC2=NC(C3=CC=CC=C3)=NC(C4=CC=CC=C4)=C2	1	0	0	0	0	0	0	0	0	0	0	0	0	0	0	0	0	0	0	0	0	1	0	0	0	1	0	0	0	0	0	0	0	0	0	0	0	0	0	0	1	0	0	0	0	0	0	1
Remdesivir	CCC(CC)COC(=O)[C@H](C)N[P@](=O)(OC[C@@H]1[C@H]([C@H]([C@](O1)(C#N)C2=CC=C3N2N=CN=C3N)O)O)OC4=CC=CC=C4	0	0	0	0	0	0	0	0	0	0	0	0	0	0	1	0	0	0	0	0	0	1	0	0	0	0	1	0	0	0	0	0	0	0	0	0	0	0	0	0	0	0	0	0	0	0	1	1
Favipiravir	C1=C(N=C(C(=O)N1)C(=O)N)F	0	0	0	0	0	0	0	0	0	0	0	0	0	0	1	0	0	0	1	0	0	0	0	0	0	0	0	0	0	0	0	0	0	0	0	0	0	0	0	0	0	0	0	0	0	0	0	0
Tariquidar-related derivative 43	O=C(CC)C1=CC=C(C2=CN(CC(O)=O)N=N2)C=C1NC(C(OC3=C4C=CC=C3)=CC4=O)=O	0	0	0	0	0	0	0	0	0	0	1	0	0	0	0	0	0	0	0	0	0	0	0	0	0	0	0	0	0	0	0	0	0	0	0	0	0	0	0	0	1	1	0	0	0	0	0	1
C@PA-derived compound 11	CC1=C(SC=2N=CC=C(C)C12)C(=O)N3CCN(CC3)C(=O)C=4NN=C5C=CC=CC45	0	0	0	0	0	1	0	0	0	0	0	0	0	0	0	0	0	0	0	0	0	0	1	0	0	0	0	1	1	0	0	0	0	0	0	0	0	0	0	1	0	0	0	0	1	0	0	0
C@PA-derived compound 12	CCCC1=NC(=NO1)C(C)(C)NS(=O)(=O)C=2C(C)=CC=C3N=CC=CC23	0	0	0	0	1	0	0	1	0	0	0	1	0	0	0	0	0	0	0	0	0	0	0	0	0	0	0	1	0	0	0	0	0	0	0	0	0	0	0	0	0	0	0	0	0	0	0	1
C@PA-derived compound 13	CC1=NSC(=N1)N2CCCN(CC=3C=C4C=CC=CC4=NC3N5CCOCC5)CC2	0	0	0	0	1	0	1	0	0	0	0	0	0	0	0	0	0	0	0	0	0	0	0	1	0	0	0	1	0	0	0	0	0	0	0	0	0	0	0	0	0	0	0	0	1	0	0	0
C@PA-derived compound 14	CC1=C(SC=2N=CC=C(C)C12)C(=O)NC=3C=CC(=CC3)S(=O)(=O)NC4=NN=CS4	0	0	0	0	0	1	0	1	0	0	0	0	1	0	0	0	0	0	0	0	0	0	0	0	0	0	0	1	1	0	0	0	0	0	0	0	0	0	0	0	1	0	0	0	0	0	0	1
C@PA-derived compound 16	CC=1C=C(N=C2C=CC=CC12)C3=NOC(CNS(=O)(=O)C4=CC=C(Cl)S4)=N3	0	0	0	0	1	0	0	1	0	0	0	1	0	0	0	0	0	0	0	1	0	0	0	0	0	0	0	1	1	0	0	0	0	0	0	0	0	0	0	0	0	0	0	0	0	0	0	0
C@PA-derived compound 19	CC(C)N(C(=O)CCC1=NC(=NO1)C=2C=COC2)C=3C=NC=4C=CC=CC4C3	0	0	0	0	1	0	0	0	0	0	0	1	0	1	0	0	0	0	0	0	0	0	0	0	0	0	0	1	0	0	0	0	0	0	0	0	0	1	0	0	0	0	0	0	0	0	0	0
C@PA-derived compound 20	CN(C=1C=CC=C2C=CC=NC12)S(=O)(=O)C=3C=NC=4C=CSC4C3	0	0	0	0	1	0	0	1	0	0	0	0	0	0	0	0	0	0	0	0	0	0	0	0	0	0	0	1	1	0	0	0	0	0	0	0	0	0	0	0	1	0	0	0	0	0	0	1
C@PA-derived compound 23	CC(C)OCC1=NC(=NO1)C(C)NC(=O)C(C)SC=2C=CN=C3C=C(Cl)C=CC23	0	0	0	0	1	0	0	0	0	0	0	1	0	1	0	0	0	0	0	1	0	0	0	0	0	0	0	1	0	0	0	0	0	0	0	0	0	0	0	0	0	0	0	0	0	0	0	1
C@PA-derived compound 25	CCN(C=1C=CC=CC1)C=2C=C(NCCC3=NN=C(S3)C(C)C)N=CN2	1	0	0	0	0	0	0	0	0	0	0	0	1	1	0	0	0	0	0	0	0	0	0	0	0	1	0	0	0	0	0	0	0	0	0	0	0	0	0	0	1	0	0	0	0	0	0	1
C@PA-derived compound 28	COC=1C=CC=C2C(NCCC3=NN=C(S3)C(C)C)=NC=NC12	0	0	0	1	0	0	0	0	0	0	0	0	1	1	0	0	0	0	0	0	1	0	0	0	0	1	0	0	0	0	0	0	0	0	0	0	0	0	0	0	0	0	0	0	0	1	1	1
C@PA-derived compound 29	CC(C)C=1N=NSC1C(=O)NC=2C=NC=3C(F)=C(F)C=CC3C2	0	0	0	0	1	0	0	0	0	0	0	0	0	1	0	0	0	0	1	0	0	0	0	0	0	0	0	1	0	0	0	0	0	0	0	0	0	0	0	0	0	0	0	0	0	0	0	1
C@PA-derived compound 31	COC=1C(Cl)=CC=CC1C2=NOC(=N2)C=3C=NC=4SC=CC4C3	0	0	0	0	0	1	0	0	0	0	0	1	0	0	0	0	0	0	0	1	1	0	0	0	0	0	0	1	1	0	0	0	0	0	0	0	0	0	0	0	0	0	0	0	0	1	1	1
ZINC20576334	C(CN1CCCC1)NCc1cccn1-c1nnc(s1)N1CCN(Cc2ccccc2)CC1	0	0	0	0	0	0	0	0	0	0	0	0	1	0	0	0	0	0	0	0	0	0	1	0	0	0	1	0	0	0	0	1	0	0	0	0	0	0	0	0	0	0	0	0	1	0	0	1
ZINC09672163	Fc1ccc(cc1)-n1cncc1C(=O)NC1CCC(CC1)OC(=O)c1cncn1-c1ccc(F)cc1	0	0	0	0	0	0	0	0	0	0	0	0	0	0	0	0	0	0	1	0	0	0	0	0	0	0	0	0	0	0	0	0	0	0	0	0	1	0	0	0	1	0	0	0	0	0	0	1
ZINC14239968	O=C(Cn1cnc2scc(-c3cccs3)c2c1=O)N1CCN(CC(=O)N2CCCCCC2)CC1	0	0	0	0	0	0	0	0	0	0	0	0	0	0	0	0	0	0	0	0	0	0	1	0	0	1	0	0	1	0	1	0	0	0	0	0	0	0	0	0	0	0	0	0	1	0	0	0
ZINC95474733	OC1=Nc2ccccc2C(=O)NC1CC(=O)N1CCC(CC1)c1noc2cc(F)ccc12	0	0	0	0	0	0	0	0	0	0	0	0	0	0	0	0	0	0	1	0	0	0	0	0	1	0	0	0	0	0	0	0	0	0	1	0	0	0	0	0	1	1	0	0	0	0	0	1
ZINC20567796	C(CN1CCOCC1)CN1CNC2=NC(c3ccccn3)n3c(nc4ccccc34)N2C1	0	0	0	0	0	0	1	0	0	0	0	0	0	0	0	0	0	0	0	0	0	0	0	0	0	0	0	1	0	0	0	0	0	0	0	0	1	0	0	0	0	0	0	0	0	0	0	0
MC70 derivative 5a	O=C(Nc1ccc(cc1)c2ccc(cc2)CN3Cc4cc(OC)c(cc4CC3)OC)c5ccccc5	0	0	0	0	0	0	0	0	1	0	0	0	0	0	0	0	0	0	0	0	1	0	0	0	0	0	0	0	0	0	0	0	0	0	0	0	0	0	0	0	1	1	0	0	0	1	1	1
MC70 derivative 9b	O=C2Nc1ccc(cc1C2=O)c3ccc(cc3)CN4Cc5cc(OC)c(cc5CC4)OC	0	0	0	0	0	0	0	0	1	0	0	0	0	0	0	0	0	0	0	0	1	0	0	0	0	0	0	0	0	0	0	0	0	0	0	0	0	0	0	0	1	1	0	0	0	1	1	1
MC70 derivative 11	COc1cc2CN(CCc2cc1OC)Cc3ccc(cc3)c4cc5ccn(c5cc4)S(=O)(=O)c6ccccc6	0	0	0	0	0	0	0	1	1	0	0	0	0	0	0	0	1	0	0	0	1	0	0	0	0	0	1	0	0	0	0	0	0	0	0	0	0	0	0	0	0	0	0	0	0	1	1	1
MC70 derivative 12	COc1cc2CN(CCc2cc1OC)Cc3ccc(cc3)c4ccc5nccc5c4	0	0	0	0	0	0	0	0	1	0	0	0	0	0	0	0	1	0	0	0	1	0	0	0	0	0	1	0	0	0	0	0	0	0	0	0	0	0	0	0	0	0	0	0	0	1	1	1
MC70 derivative 15	O=C1Nc2ccc(cc2N1)c3ccc(cc3)CN4Cc5cc(OC)c(cc5CC4)OC	0	0	0	0	0	0	0	0	1	0	0	0	0	0	0	0	0	0	0	0	1	0	0	0	0	0	0	0	0	0	0	0	0	0	0	0	1	0	0	0	0	0	0	0	0	1	1	1
Dihydroisocoumarine derivative 14	O=C1OCCC2=CC(OC)=CC(O)=C21	0	0	0	0	0	0	0	0	0	0	0	0	0	0	0	0	0	0	0	0	1	0	0	0	0	0	0	0	0	0	0	0	0	0	0	0	0	0	0	0	0	1	0	0	0	1	1	1
Dihydroisocoumarine derivative 14a	O=C1OCCC2=CC(OC)=CC(OC)=C21	0	0	0	0	0	0	0	0	0	0	0	0	0	0	0	0	0	0	0	0	1	0	0	0	0	0	0	0	0	0	0	0	0	0	0	0	0	0	0	0	0	1	0	0	0	1	1	1
Dihydroisocoumarine derivative 16	O=C1OC(CCCCC)CC2=CC(OC)=CC(O)=C21	0	0	0	0	0	0	0	0	0	0	0	0	0	0	0	0	0	0	0	0	1	0	0	0	0	0	0	0	0	0	0	0	0	0	0	0	0	0	0	0	0	1	0	0	0	1	1	1
Dihydroisocoumarine derivative 16a	O=C1OC(CCCCC)CC2=CC(OC)=CC(OC)=C21	0	0	0	0	0	0	0	0	0	0	0	0	0	0	0	0	0	0	0	0	1	0	0	0	0	0	0	0	0	0	0	0	0	0	0	0	0	0	0	0	0	1	0	0	0	1	1	1
Dihydroisocoumarine derivative (R)-19	O=C1O[C@@H](CCO[Si](C)(C(C)(C)C)C)CC2=CC(OC)=CC(O)=C21	0	0	0	0	0	0	0	0	0	0	0	0	0	0	0	0	0	0	0	0	1	0	0	0	0	0	0	0	0	0	0	0	0	0	0	0	0	0	0	0	0	1	0	0	0	1	1	1
Dihydroisocoumarine derivative (R)-19a	O=C1O[C@H](CCO[Si](C)(C(C)(C)C)C)CC2=CC(OC)=CC(O)=C21	0	0	0	0	0	0	0	0	0	0	0	0	0	0	0	0	0	0	0	0	1	0	0	0	0	0	0	0	0	0	0	0	0	0	0	0	0	0	0	0	0	1	0	0	0	1	1	1
Dihydroisocoumarine derivative (S)-19	O=C1O[C@@H](CCO)CC2=CC(OC)=CC(O)=C21	0	0	0	0	0	0	0	0	0	0	0	0	0	0	0	0	0	0	0	0	1	0	0	0	0	0	0	0	0	0	0	0	0	0	0	0	0	0	0	0	0	1	0	0	0	1	1	1
Dihydroisocoumarine derivative (S)-19a	O=C1O[C@H](CCO)CC2=CC(OC)=CC(O)=C21	0	0	0	0	0	0	0	0	0	0	0	0	0	0	0	0	0	0	0	0	1	0	0	0	0	0	0	0	0	0	0	0	0	0	0	0	0	0	0	0	0	1	0	0	0	1	1	1
6-Methoxymellein	O=C1O[C@H](C)CC2=CC(OC)=CC(O)=C21	0	0	0	0	0	0	0	0	0	0	0	0	0	0	0	0	0	0	0	0	1	0	0	0	0	0	0	0	0	0	0	0	0	0	0	0	0	0	0	0	0	1	0	0	0	1	1	1
Angelicoin	O=C1O[C@@H](C)CC2=CC(OC)=CC(O)=C21	0	0	0	0	0	0	0	0	0	0	0	0	0	0	0	0	0	0	0	0	1	0	0	0	0	0	0	0	0	0	0	0	0	0	0	0	0	0	0	0	0	1	0	0	0	1	1	1
Ellagic acid	O=C1OC2=C(C3=CC(O)=C2O)C4=C(OC3=O)C(O)=C(O)C=C41	0	0	0	0	0	0	0	0	0	0	0	0	0	0	0	0	0	0	0	0	0	0	0	0	0	0	0	0	0	0	0	0	0	0	0	0	0	0	0	0	0	0	0	0	0	0	1	1
[truncated: 60 more columns]
